# Supplementary material for: Plasma exosome microRNAs are indicative of breast cancer
Source: Breast Cancer Res. 2016 Sep 8;18(1):90. doi: 10.1186/s13058-016-0753-x (PMC5016889; doi:10.1186/s13058-016-0753-x)
Supplement: Additional file 1: — Spreadsheet containing the complete microRNA sequencing data for cell versus exosomes and normal vs. cancer exosomes pairwise comparisons. (XLSX 109 kb) [file 13058_2016_753_MOESM1_ESM.xlsx]

## Sheet: MCF10A cell vs. exo
Group 1:	MCF10A Control Cell
Group 2:	MCF10A Control Exosome
Statistics:	Likelihood Ratio Test
Correction:	Benjamini and Hochberg
Data Transformation:	None
Tests:	1726
Grp1 Mean	Grp1 SEM	Grp2 Mean	Grp2 SEM	Ratio	Direction	p-value	adj. p-value	Adjusted fold change	Gene Identifier	Other ID	Gene Name
0.28418	0	94.7346	0	333.36	Up	2.63496e-10	0.119247	333.36	hsa-mir-4508	hsa-mir-4508	MIMAT0019045 hsa-mir-4508 chr15:22675201:28735973:6060773:2457
22.7344	0	446.606	0	19.64	Up	0		19.64	hsa-mir-320e	hsa-mir-320e	MIMAT0015072 hsa-mir-320e chr19:47212549:47212567:19:3092
25.5762	0	478.184	0	18.7	Up	0	0.119247	18.7	hsa-mir-320d-1	hsa-mir-320d-1	MIMAT0006764 hsa-mir-320d-1 chrX:140008335:140008354:20:3579
73.8867	0	1236.06	0	16.73	Up	0		16.73	hsa-mir-1246	hsa-mir-1246	MIMAT0005898 hsa-mir-1246 chr2:114340579:208134071:93793493:496
73.8867	0	1231.55	0	16.67	Up	0	0	16.67	hsa-mir-320c-1	hsa-mir-320c-1	MIMAT0005793 hsa-mir-320c-1 chr18:19263521:21901701:2638181:2838
8.52539	0	103.757	0	12.17	Up	1.17286e-07		12.17	hsa-mir-4516	hsa-mir-4516	MIMAT0019053 hsa-mir-4516 chr16:2183122:2183139:18:2549
11.3672	0	94.7346	0	8.33	Up	2.9437e-06	0.26089	8.33	hsa-mir-193a	hsa-mir-193a	MIMAT0004614 hsa-mir-193a chr17:29887036:29887058:23:2724
917.9	0	6148.72	0	6.7	Up	0		6.7	hsa-mir-320b-1	hsa-mir-320b-1	MIMAT0005792 hsa-mir-320b-1 chr1:224444749:224444771:23:299
633.721	0	3848.03	0	6.07	Up	0	0.016888	6.07	hsa-mir-92b	hsa-mir-92b	MIMAT0003218 hsa-mir-92b chr1:155165029:155165051:23:201
1702.24	0	9288.5	0	5.46	Up	0		5.46	hsa-mir-320a	hsa-mir-320a	MIMAT0000510 hsa-mir-320a chr8:22102486:22102508:23:1384
8.52539	0	45.1117	0	5.29	Up	0.00494533	0	5.29	hsa-mir-193b	hsa-mir-193b	MIMAT0004767 hsa-mir-193b chr16:14397838:14397860:23:2556
133.564	0	685.698	0	5.13	Up	0		5.13	hsa-let-7d	hsa-let-7d	MIMAT0004484 hsa-let-7d chr9:96941178:96941200:23:1539
14.209	0	72.1787	0	5.08	Up	0.000464237	0	5.08	hsa-mir-4634	hsa-mir-4634	MIMAT0019691 hsa-mir-4634 chr5:174178747:174178766:20:937
11040.4	0	49816.8	0	4.51	Up	0		4.51	hsa-mir-92a-1	hsa-mir-92a-1	MIMAT0000092 hsa-mir-92a-1 chrX:133303572:133303594:23:3558
17.0508	0	76.6899	0	4.5	Up	0.000597777		4.5	hsa-mir-146a	hsa-mir-146a	MIMAT0000449 hsa-mir-146a chr5:159912380:159912402:23:933
22.7344	0	99.2457	0	4.37	Up	0.000116334		4.37	hsa-mir-4485	hsa-mir-4485	MIMAT0019019 hsa-mir-4485 chr11:10529822:10529842:21:1881
31.2598	0	135.335	0	4.33	Up	7.34695e-06		4.33	hsa-mir-296	hsa-mir-296	MIMAT0000690 hsa-mir-296 chr20:57392714:57392735:22:3192
125.039	0	514.273	0	4.11	Up	0		4.11	hsa-mir-193b	hsa-mir-193b	MIMAT0002819 hsa-mir-193b chr16:14397875:14397897:23:2557
22.7344	0	85.7122	0	3.77	Up	0.000850953		3.77	hsa-mir-760	hsa-mir-760	MIMAT0004957 hsa-mir-760 chr1:94312437:94312457:21:191
17.0508	0	63.1564	0	3.7	Up	0.00455871		3.7	hsa-mir-375	hsa-mir-375	MIMAT0000728 hsa-mir-375 chr2:219866368:219866390:23:500
474.58	0	1551.84	0	3.27	Up	0		3.27	hsa-mir-423	hsa-mir-423	MIMAT0004748 hsa-mir-423 chr17:28444114:28444137:24:2720
125.039	0	378.938	0	3.03	Up	7.1825e-10		3.03	hsa-mir-365-1	hsa-mir-365-1	MIMAT0000710 hsa-mir-365-1 chr17:29902498:29902520:23:2729
25.5762	0	76.6899	0	3	Up	0.00591894		3	hsa-mir-18a	hsa-mir-18a	MIMAT0002891 hsa-mir-18a chr13:92003052:92003075:24:2119
65.3613	0	162.402	0	2.48	Up	0.00052692	0.618769	2.48	hsa-mir-3615	hsa-mir-3615	MIMAT0017994 hsa-mir-3615 chr17:72744803:72744824:22:2745
102.305	0	230.07	0	2.25	Up	0.000170145	0.265502	2.25	hsa-mir-361	hsa-mir-361	MIMAT0000703 hsa-mir-361 chrX:85158684:85158706:23:3552
1508.99	0	3275.11	0	2.17	Up	0		2.17	hsa-mir-25	hsa-mir-25	MIMAT0000081 hsa-mir-25 chr7:99691192:99691214:23:1237
73.8867	0	144.357	0	1.95	Up	0.0110088		1.95	hsa-mir-197	hsa-mir-197	MIMAT0000227 hsa-mir-197 chr1:110141563:110141585:23:193
96.6211	0	175.936	0	1.82	Up	0.0106877	0.26089	1.82	hsa-mir-342	hsa-mir-342	MIMAT0000753 hsa-mir-342 chr14:100576053:100576076:24:2271
125.039	0	225.558	0	1.8	Up	0.00435276	0.779266	1.8	hsa-mir-574	hsa-mir-574	MIMAT0003239 hsa-mir-574 chr4:38869714:38869736:23:772
1480.58	0	2575.88	0	1.74	Up	0		1.74	hsa-mir-125b-1	hsa-mir-125b-1	MIMAT0000423 hsa-mir-125b-1 chr21:17962574:17962596:23:3223
204.609	0	342.849	0	1.68	Up	0.00175578		1.68	hsa-mir-200b	hsa-mir-200b	MIMAT0000318 hsa-mir-200b chr1:1102541:1102563:23:156
1676.66	0	2634.52	0	1.57	Up	1.29896e-14		1.57	hsa-mir-125a	hsa-mir-125a	MIMAT0000443 hsa-mir-125a chr19:52196522:52196546:25:3051
2094.4	0	3189.4	0	1.52	Up	1.88738e-15	0.376826	1.52	hsa-mir-23b	hsa-mir-23b	MIMAT0000418 hsa-mir-23b chr9:97847548:97847569:22:1542
6249.11	0	4154.79	0	1.5	Down	0		0.666667	hsa-mir-200c	hsa-mir-200c	MIMAT0000617 hsa-mir-200c chr12:7072906:7072929:24:1994
2651.4	0	1759.36	0	1.51	Down	3.03235e-12	0	0.662252	hsa-mir-222	hsa-mir-222	MIMAT0000279 hsa-mir-222 chrX:45606440:45606461:22:3534
500.156	0	320.293	0	1.56	Down	0.00110877		0.641026	hsa-mir-16-1	hsa-mir-16-1	MIMAT0000069 hsa-mir-16-1 chr13:50623161:50623183:23:2140
9832.62	0	6234.44	0	1.58	Down	0		0.632911	hsa-mir-30d	hsa-mir-30d	MIMAT0000245 hsa-mir-30d chr8:135817160:135817182:23:1415
9034.07	0	5530.69	0	1.63	Down	0		0.613497	hsa-mir-24-1	hsa-mir-24-1	MIMAT0000080 hsa-mir-24-1 chr19:13947101:13947123:23:3078
440.479	0	266.159	0	1.65	Down	0.000658844		0.606061	hsa-mir-532	hsa-mir-532	MIMAT0002888 hsa-mir-532 chrX:49767774:49767796:23:3487
1210.61	0	699.231	0	1.73	Down	1.21014e-09	4.56604e-08	0.578035	hsa-mir-181a-1	hsa-mir-181a-1	MIMAT0000256 hsa-mir-181a-1 chr9:127454760:127454783:24:1551
1125.35	0	636.075	0	1.77	Down	1.38765e-09		0.564972	hsa-mir-1307	hsa-mir-1307	MIMAT0005951 hsa-mir-1307 chr10:105154056:105154078:23:1729
287.022	0	157.891	0	1.82	Down	0.0014668		0.549451	hsa-mir-99b	hsa-mir-99b	MIMAT0004678 hsa-mir-99b chr19:52195910:52195932:23:3048
9758.73	0	5363.78	0	1.82	Down	0		0.549451	hsa-mir-30a	hsa-mir-30a	MIMAT0000087 hsa-mir-30a chr6:72113296:72113318:23:1075
16454	0	8634.38	0	1.91	Down	0	0.11208	0.52356	hsa-mir-99a	hsa-mir-99a	MIMAT0000097 hsa-mir-99a chr21:17911422:17911444:23:3220
19997.7	0	10465.9	0	1.91	Down	0		0.52356	hsa-mir-100	hsa-mir-100	MIMAT0000098 hsa-mir-100 chr11:122022981:122023003:23:1917
3285.12	0	1714.24	0	1.92	Down	0		0.520833	hsa-mir-423	hsa-mir-423	MIMAT0001340 hsa-mir-423 chr17:28444150:28444173:24:2721
125.039	0	63.1564	0	1.98	Down	0.0189974	2.83688e-06	0.505051	hsa-mir-615	hsa-mir-615	MIMAT0003283 hsa-mir-615 chr12:54427795:54427817:23:2005
2065.99	0	1001.48	0	2.06	Down	0		0.485437	hsa-mir-93	hsa-mir-93	MIMAT0000093 hsa-mir-93 chr7:99691436:99691459:24:1240
71.0449	0	31.5782	0	2.25	Down	0.0424757		0.444444	hsa-mir-345	hsa-mir-345	MIMAT0000772 hsa-mir-345 chr14:100774214:100774236:23:2272
2290.49	0	992.457	0	2.31	Down	0	6.57548e-09	0.4329	hsa-mir-191	hsa-mir-191	MIMAT0000440 hsa-mir-191 chr3:49058103:49058126:24:670
73.8867	0	31.5782	0	2.34	Down	0.0318218	0.309112	0.42735	hsa-mir-660	hsa-mir-660	MIMAT0003338 hsa-mir-660 chrX:49777865:49777887:23:3498
73.8867	0	31.5782	0	2.34	Down	0.0318218	1.36072e-12	0.42735	hsa-mir-126	hsa-mir-126	MIMAT0000445 hsa-mir-126 chr9:139565106:139565128:23:1560
352.383	0	148.869	0	2.37	Down	2.16593e-06		0.421941	hsa-mir-744	hsa-mir-744	MIMAT0004945 hsa-mir-744 chr17:11985227:11985249:23:2713
173.35	0	72.1787	0	2.4	Down	0.000763655		0.416667	hsa-mir-125b-1	hsa-mir-125b-1	MIMAT0004592 hsa-mir-125b-1 chr11:121970475:121970497:23:1912
56.8359	0	22.5558	0	2.52	Down	0.0447391		0.396825	hsa-mir-663	hsa-mir-663	MIMAT0003326 hsa-mir-663 chr20:26188877:26188899:23:3180
56.8359	0	22.5558	0	2.52	Down	0.0447391		0.396825	hsa-mir-28	hsa-mir-28	MIMAT0000085 hsa-mir-28 chr3:188406583:188406605:23:648
59.6777	0	22.5558	0	2.65	Down	0.0325562		0.377358	hsa-mir-331	hsa-mir-331	MIMAT0000760 hsa-mir-331 chr12:95702257:95702278:22:2020
1008.84	0	378.938	0	2.66	Down	0		0.37594	hsa-mir-224	hsa-mir-224	MIMAT0000281 hsa-mir-224 chrX:151127101:151127122:22:3600
7516.55	0	2765.35	0	2.72	Down	0		0.367647	hsa-mir-27b	hsa-mir-27b	MIMAT0000419 hsa-mir-27b chr9:97847788:97847809:22:1544
62.5195	0	22.5558	0	2.77	Down	0.0235454		0.361011	hsa-mir-663b	hsa-mir-663b	MIMAT0005867 hsa-mir-663b chr2:114340579:208134071:93793493:496
8127.54	0	2936.77	0	2.77	Down	0	0.309112	0.361011	hsa-mir-27a	hsa-mir-27a	MIMAT0000084 hsa-mir-27a chr19:13947259:13947280:22:3080
312.598	0	112.779	0	2.77	Down	4.1162e-07		0.361011	hsa-mir-205	hsa-mir-205	MIMAT0009197 hsa-mir-205 chr1:209605549:209605570:22:216
852.539	0	306.76	0	2.78	Down	0	0.376826	0.359712	hsa-mir-128-1	hsa-mir-128-1	MIMAT0000424 hsa-mir-128-1 chr3:35786020:35786041:22:608
306.914	0	108.268	0	2.83	Down	3.43993e-07		0.353357	hsa-mir-186	hsa-mir-186	MIMAT0000456 hsa-mir-186 chr1:71533362:71533384:23:258
116.514	0	40.6005	0	2.87	Down	0.00153715	0.354029	0.348432	hsa-mir-192	hsa-mir-192	MIMAT0000222 hsa-mir-192 chr11:64658673:64658694:22:1892
116.514	0	40.6005	0	2.87	Down	0.00153715	0.0278678	0.348432	hsa-mir-181a-2	hsa-mir-181a-2	MIMAT0004558 hsa-mir-181a-2 chr9:127454798:127454820:23:1552
65.3613	0	22.5558	0	2.9	Down	0.016931		0.344828	hsa-mir-629	hsa-mir-629	MIMAT0004810 hsa-mir-629 chr15:70371764:70371785:22:2478
105.146	0	36.0894	0	2.91	Down	0.00236455	1.69248e-11	0.343643	hsa-mir-769	hsa-mir-769	MIMAT0003886 hsa-mir-769 chr19:46522220:46522242:23:3040
187.559	0	63.1564	0	2.97	Down	3.91799e-05		0.3367	hsa-mir-15b	hsa-mir-15b	MIMAT0000417 hsa-mir-15b chr3:160122396:160122418:23:635
161.982	0	54.134	0	2.99	Down	0.000122791		0.334448	hsa-mir-146b	hsa-mir-146b	MIMAT0002809 hsa-mir-146b chr10:104196278:104196300:23:1695
1059.99	0	351.871	0	3.01	Down	0		0.332226	hsa-mir-148b	hsa-mir-148b	MIMAT0000759 hsa-mir-148b chr12:54731063:54731085:23:2007
68.2031	0	22.5558	0	3.02	Down	0.0121096	0.26089	0.331126	hsa-mir-15b	hsa-mir-15b	MIMAT0004586 hsa-mir-15b chr3:160122434:160122456:23:636
210.293	0	67.6675	0	3.11	Down	7.38472e-06	0.376826	0.321543	hsa-mir-339	hsa-mir-339	MIMAT0000764 hsa-mir-339 chr7:1062624:1062647:24:1211
13811.1	0	4380.35	0	3.15	Down	0	0.354029	0.31746	hsa-let-7c	hsa-let-7c	MIMAT0000064 hsa-let-7c chr21:17912159:17912181:23:3222
738.867	0	212.025	0	3.48	Down	0		0.287356	hsa-mir-378i	hsa-mir-378i	MIMAT0019074 hsa-mir-378i chr22:42319273:42319294:22:3328
48.3106	0	13.5335	0	3.57	Down	0.0200648		0.280112	hsa-mir-196b	hsa-mir-196b	MIMAT0001080 hsa-mir-196b chr7:27209145:27209167:23:1223
338.174	0	94.7346	0	3.57	Down	7.6643e-10	2.63426e-15	0.280112	hsa-mir-140	hsa-mir-140	MIMAT0004597 hsa-mir-140 chr16:69967046:69967067:22:2569
2054.62	0	554.874	0	3.7	Down	0	0.376826	0.27027	hsa-mir-106a	hsa-mir-106a	MIMAT0000103 hsa-mir-106a chrX:133304272:133304295:24:3567
34.1016	0	9.02234	0	3.78	Down	0.0443142		0.26455	hsa-let-7e	hsa-let-7e	MIMAT0004485 hsa-let-7e chr19:52196092:52196114:23:3050
4350.79	0	1118.77	0	3.89	Down	0		0.257069	hsa-mir-378	hsa-mir-378	MIMAT0000732 hsa-mir-378 chr5:149112431:149112452:22:928
176.191	0	45.1117	0	3.91	Down	3.41206e-06	0.0111048	0.255754	hsa-mir-34c	hsa-mir-34c	MIMAT0000686 hsa-mir-34c chr11:111384177:111384200:24:1871
53.9941	0	13.5335	0	3.99	Down	0.00941008		0.250627	hsa-mir-3182	hsa-mir-3182	MIMAT0015062 hsa-mir-3182 chr16:83541955:83541972:18:2576
741.709	0	184.958	0	4.01	Down	0		0.249377	hsa-mir-98	hsa-mir-98	MIMAT0000096 hsa-mir-98 chrX:53583258:53583280:23:3536
670.664	0	166.913	0	4.02	Down	0		0.248756	hsa-mir-378c	hsa-mir-378c	MIMAT0016847 hsa-mir-378c chr10:132760895:132760920:26:1739
36.9434	0	9.02234	0	4.09	Down	0.0297329		0.244499	hsa-mir-15a	hsa-mir-15a	MIMAT0000068 hsa-mir-15a chr13:50623301:50623323:23:2142
6840.21	0	1565.38	0	4.37	Down	0	6.75698e-06	0.228833	hsa-mir-148a	hsa-mir-148a	MIMAT0000243 hsa-mir-148a chr7:25989540:25989562:23:1220
39.7852	0	9.02234	0	4.41	Down	0.0198464		0.226757	hsa-mir-548o	hsa-mir-548o	MIMAT0005919 hsa-mir-548o chr20:37145251:37145273:23:3162
241.553	0	54.134	0	4.46	Down	8.04743e-09		0.224215	hsa-mir-335	hsa-mir-335	MIMAT0004703 hsa-mir-335 chr7:130136004:130136026:23:1204
9798.52	0	2133.78	0	4.59	Down	0	0	0.217865	hsa-let-7i	hsa-let-7i	MIMAT0000415 hsa-let-7i chr12:62997472:62997494:23:2010
3714.23	0	789.455	0	4.7	Down	0	0.115576	0.212766	hsa-mir-30e	hsa-mir-30e	MIMAT0000692 hsa-mir-30e chr1:41220044:41220066:23:174
42.627	0	9.02234	0	4.72	Down	0.0131864		0.211864	hsa-mir-30c-2	hsa-mir-30c-2	MIMAT0004550 hsa-mir-30c-2 chr6:72086665:72086687:23:1072
42.627	0	9.02234	0	4.72	Down	0.0131864		0.211864	hsa-mir-210	hsa-mir-210	MIMAT0000267 hsa-mir-210 chr11:568110:568132:23:1875
1108.3	0	225.558	0	4.91	Down	0		0.203666	hsa-mir-183	hsa-mir-183	MIMAT0000261 hsa-mir-183 chr7:129414805:129414827:23:1251
3151.55	0	627.053	0	5.03	Down	0		0.198807	hsa-mir-17	hsa-mir-17	MIMAT0000070 hsa-mir-17 chr13:92002873:92002896:24:2116
139.248	0	27.067	0	5.14	Down	3.76974e-06	0.376826	0.194553	hsa-mir-96	hsa-mir-96	MIMAT0000095 hsa-mir-96 chr7:129414577:129414600:24:1249
93.7793	0	18.0447	0	5.2	Down	0.000140056		0.192308	hsa-mir-130b	hsa-mir-130b	MIMAT0004680 hsa-mir-130b chr22:22007606:22007627:22:3291
193.242	0	36.0894	0	5.35	Down	3.32875e-08		0.186916	hsa-mir-30e	hsa-mir-30e	MIMAT0000693 hsa-mir-30e chr1:41220086:41220108:23:175
2063.14	0	360.894	0	5.72	Down	0	0	0.174825	hsa-mir-29a	hsa-mir-29a	MIMAT0000086 hsa-mir-29a chr7:130561505:130561527:23:1252
213.135	0	36.0894	0	5.91	Down	2.12068e-09		0.169205	hsa-mir-30a	hsa-mir-30a	MIMAT0000088 hsa-mir-30a chr6:72113255:72113277:23:1074
187.559	0	31.5782	0	5.94	Down	1.82941e-08		0.16835	hsa-mir-16-2	hsa-mir-16-2	MIMAT0004518 hsa-mir-16-2 chr3:160122586:160122608:23:638
1716.45	0	288.715	0	5.95	Down	0		0.168067	hsa-mir-29c	hsa-mir-29c	MIMAT0000681 hsa-mir-29c chr1:207975208:207975230:23:290
53.9941	0	9.02234	0	5.98	Down	0.00247525		0.167224	hsa-mir-598	hsa-mir-598	MIMAT0003266 hsa-mir-598 chr8:10892729:10892751:23:1380
136.406	0	22.5558	0	6.05	Down	1.39616e-06		0.165289	hsa-mir-34a	hsa-mir-34a	MIMAT0000255 hsa-mir-34a chr1:9211792:9211814:23:234
56.8359	0	9.02234	0	6.3	Down	0.00161675	0.376826	0.15873	hsa-mir-3613	hsa-mir-3613	MIMAT0017990 hsa-mir-3613 chr13:50570599:50570621:23:2138
233.027	0	36.0894	0	6.46	Down	1.27942e-10		0.154799	hsa-mir-30b	hsa-mir-30b	MIMAT0000420 hsa-mir-30b chr8:135812811:135812833:23:1413
352.383	0	49.6229	0	7.1	Down	4.44089e-16		0.140845	hsa-mir-185	hsa-mir-185	MIMAT0000455 hsa-mir-185 chr22:20020677:20020699:23:3286
898.008	0	121.802	0	7.37	Down	0		0.135685	hsa-let-7d	hsa-let-7d	MIMAT0000065 hsa-let-7d chr9:96941124:96941146:23:1538
34.1016	0	4.51117	0	7.56	Down	0.0103389		0.132275	hsa-mir-671	hsa-mir-671	MIMAT0004819 hsa-mir-671 chr7:150935575:150935596:22:1209
34.1016	0	4.51117	0	7.56	Down	0.0103389		0.132275	hsa-mir-424	hsa-mir-424	MIMAT0004749 hsa-mir-424 chrX:133680672:133680693:22:3574
102.305	0	13.5335	0	7.56	Down	8.93469e-06		0.132275	hsa-mir-3687	hsa-mir-3687	MIMAT0018115 hsa-mir-3687 chr21:9826238:9826262:25:3219
34.1016	0	4.51117	0	7.56	Down	0.0103389		0.132275	hsa-mir-196a-1	hsa-mir-196a-1	MIMAT0000226 hsa-mir-196a-1 chr17:43552772:62818209:19265438:2784
4941.89	0	645.097	0	7.66	Down	0		0.130548	hsa-mir-20a	hsa-mir-20a	MIMAT0000075 hsa-mir-20a chr13:92003327:92003350:24:2122
684.873	0	85.7122	0	7.99	Down	0		0.125156	hsa-mir-26b	hsa-mir-26b	MIMAT0000083 hsa-mir-26b chr2:219267381:219267402:22:464
184.717	0	22.5558	0	8.19	Down	1.1854e-09		0.1221	hsa-mir-378d-1	hsa-mir-378d-1	MIMAT0018926 hsa-mir-378d-1 chr8:94928305:94928325:21:1395
36.9434	0	4.51117	0	8.19	Down	0.0065273		0.1221	hsa-mir-330	hsa-mir-330	MIMAT0004693 hsa-mir-330 chr19:46142305:46142327:23:3090
1020.21	0	121.802	0	8.38	Down	0		0.119332	hsa-mir-30c-1	hsa-mir-30c-1	MIMAT0000244 hsa-mir-30c-1 chr6:72086704:72086727:24:1073
250.078	0	27.067	0	9.24	Down	3.75922e-13		0.108225	hsa-mir-452	hsa-mir-452	MIMAT0001635 hsa-mir-452 chrX:151128148:151128170:23:3602
90.9375	0	9.02234	0	10.08	Down	8.34621e-06		0.0992063	hsa-mir-296	hsa-mir-296	MIMAT0004679 hsa-mir-296 chr20:57392679:57392701:23:3191
321.123	0	31.5782	0	10.17	Down	0	0.0717646	0.0983284	hsa-mir-31	hsa-mir-31	MIMAT0000089 hsa-mir-31 chr9:21512155:21512176:22:1568
5754.64	0	550.363	0	10.46	Down	0	0	0.0956023	hsa-mir-26a-1	hsa-mir-26a-1	MIMAT0000082 hsa-mir-26a-1 chr12:58218439:58218461:23:2047
51.1523	0	4.51117	0	11.34	Down	0.000640735	0.376826	0.0881834	hsa-mir-32	hsa-mir-32	MIMAT0000090 hsa-mir-32 chr9:111808550:111808572:23:1590
1577.2	0	135.335	0	11.65	Down	0	0.047516	0.0858369	hsa-mir-182	hsa-mir-182	MIMAT0000259 hsa-mir-182 chr7:129410285:129410309:25:1247
53.9941	0	4.51117	0	11.97	Down	0.00040143		0.0835422	hsa-mir-92a-1	hsa-mir-92a-1	MIMAT0004507 hsa-mir-92a-1 chr13:92003579:92003602:24:2126
167.666	0	13.5335	0	12.39	Down	3.58079e-10		0.0807103	hsa-mir-181a-1	hsa-mir-181a-1	MIMAT0000270 hsa-mir-181a-1 chr1:198828196:198828218:23:286
167.666	0	13.5335	0	12.39	Down	3.58079e-10		0.0807103	hsa-let-7f-2	hsa-let-7f-2	MIMAT0004487 hsa-let-7f-2 chrX:53584155:53584177:23:3537
198.926	0	13.5335	0	14.7	Down	2.46414e-12	0.480855	0.0680272	hsa-mir-135a-1	hsa-mir-135a-1	MIMAT0000428 hsa-mir-135a-1 chr12:97957613:97957636:24:2023
4842.42	0	329.315	0	14.7	Down	0		0.0680272	hsa-mir-107	hsa-mir-107	MIMAT0000104 hsa-mir-107 chr10:91352511:91352534:24:1721
10958	0	744.343	0	14.72	Down	0		0.0679348	hsa-let-7e	hsa-let-7e	MIMAT0000066 hsa-let-7e chr19:52196047:52196069:23:3049
5581.29	0	378.938	0	14.73	Down	0		0.0678887	hsa-mir-103a-1	hsa-mir-103a-1	MIMAT0000101 hsa-mir-103a-1 chr20:3898189:3898212:24:3153
139.248	0	9.02234	0	15.43	Down	3.64422e-09	0.26089	0.0648088	hsa-mir-148a	hsa-mir-148a	MIMAT0004549 hsa-mir-148a chr7:25989578:25989600:23:1221
284.18	0	18.0447	0	15.75	Down	0		0.0634921	hsa-mir-708	hsa-mir-708	MIMAT0004926 hsa-mir-708 chr11:79113119:79113142:24:1904
221.66	0	13.5335	0	16.38	Down	6.36158e-14	0	0.0610501	hsa-mir-135b	hsa-mir-135b	MIMAT0000758 hsa-mir-135b chr1:205417487:205417510:24:289
667.822	0	40.6005	0	16.45	Down	0		0.0607903	hsa-mir-27a	hsa-mir-27a	MIMAT0004501 hsa-mir-27a chr19:13947299:13947321:23:3081
79.5703	0	4.51117	0	17.64	Down	5.77825e-06		0.0566893	hsa-mir-203	hsa-mir-203	MIMAT0000264 hsa-mir-203 chr14:104583807:104583829:23:2340
26218.4	0	1470.64	0	17.83	Down	0	0.181078	0.0560852	hsa-let-7a-1	hsa-let-7a-1	MIMAT0000062 hsa-let-7a-1 chr22:46508633:46508655:23:3306
85.2539	0	4.51117	0	18.9	Down	2.23829e-06		0.0529101	hsa-mir-374a	hsa-mir-374a	MIMAT0000727 hsa-mir-374a chrX:73507158:73507180:23:3546
7530.76	0	387.961	0	19.41	Down	0		0.0515198	hsa-let-7g	hsa-let-7g	MIMAT0000414 hsa-let-7g chr3:52302350:52302372:23:672
1082.72	0	54.134	0	20	Down	0	0.376826	0.05	hsa-mir-101-1	hsa-mir-101-1	MIMAT0000099 hsa-mir-101-1 chr9:4850346:4850367:22:1521
193578	0	9527.59	0	20.32	Down	0		0.0492126	hsa-mir-21	hsa-mir-21	MIMAT0000076 hsa-mir-21 chr17:57918635:57918657:23:2740
93.7793	0	4.51117	0	20.79	Down	5.38029e-07	0.134015	0.0481	hsa-mir-708	hsa-mir-708	MIMAT0004927 hsa-mir-708 chr11:79113074:79113096:23:1903
25289.2	0	1163.88	0	21.73	Down	0		0.0460193	hsa-let-7f-1	hsa-let-7f-1	MIMAT0000067 hsa-let-7f-1 chrX:53584205:53584227:23:3538
198.926	0	9.02234	0	22.05	Down	2.08722e-13	0.376826	0.0453515	hsa-mir-106b	hsa-mir-106b	MIMAT0000680 hsa-mir-106b chr7:99691664:99691685:22:1242
312.598	0	13.5335	0	23.1	Down	0	0.26089	0.04329	hsa-mir-19b-1	hsa-mir-19b-1	MIMAT0000074 hsa-mir-19b-1 chrX:133303711:133303734:24:3560
522.891	0	22.5558	0	23.18	Down	0		0.0431406	hsa-let-7a-1	hsa-let-7a-1	MIMAT0004481 hsa-let-7a-1 chr22:46508681:46508702:22:3307
230.186	0	9.02234	0	25.51	Down	1.22125e-15		0.0392003	hsa-mir-221	hsa-mir-221	MIMAT0004568 hsa-mir-221 chrX:45605647:45605669:23:3533
238.711	0	9.02234	0	26.46	Down	3.33067e-16		0.0377929	hsa-mir-24-2	hsa-mir-24-2	MIMAT0004497 hsa-mir-24-2 chr19:13947138:13947160:23:3079
1645.4	0	58.6452	0	28.06	Down	0	0.376826	0.0356379	hsa-mir-7-1	hsa-mir-7-1	MIMAT0000252 hsa-mir-7-1 chr19:4770713:4770736:24:3023
255.762	0	9.02234	0	28.35	Down	0		0.0352734	hsa-mir-19a	hsa-mir-19a	MIMAT0000073 hsa-mir-19a chr13:92003194:92003217:24:2121
130.723	0	4.51117	0	28.98	Down	1.08332e-09		0.0345066	hsa-mir-218-1	hsa-mir-218-1	MIMAT0000275 hsa-mir-218-1 chr5:168195214:168195235:22:976
139.248	0	4.51117	0	30.87	Down	2.57225e-10		0.0323939	hsa-mir-18b	hsa-mir-18b	MIMAT0001412 hsa-mir-18b chrX:133304112:133304135:24:3565
181.875	0	4.51117	0	40.32	Down	1.90292e-13		0.0248016	hsa-mir-18a	hsa-mir-18a	MIMAT0000072 hsa-mir-18a chr13:92003011:92003034:24:2118
534.258	0	9.02234	0	59.22	Down	0		0.0168862	hsa-mir-4521	hsa-mir-4521	MIMAT0019058 hsa-mir-4521 chr17:8090267:8090289:23:2711
267.129	0	4.51117	0	59.22	Down	0	0.181078	0.0168862	hsa-mir-21	hsa-mir-21	MIMAT0004494 hsa-mir-21 chr17:57918673:57918694:22:2741
28.418	0	0.451117	0	62.99	Down	0.00177291	0.931241	0.0158755	hsa-mir-20b	hsa-mir-20b	MIMAT0001413 hsa-mir-20b chrX:133303878:133303901:24:3563
31.2598	0	0.451117	0	69.29	Down	0.0010439	0.084549	0.0144321	hsa-mir-424	hsa-mir-424	MIMAT0001341 hsa-mir-424 chrX:133680708:133680730:23:3575
31.2598	0	0.451117	0	69.29	Down	0.0010439		0.0144321	hsa-mir-29b-1	hsa-mir-29b-1	MIMAT0004514 hsa-mir-29b-1 chr7:130562264:130562288:25:1255
31.2598	0	0.451117	0	69.29	Down	0.0010439		0.0144321	hsa-mir-27b	hsa-mir-27b	MIMAT0004588 hsa-mir-27b chr9:97847746:97847768:23:1543
31.2598	0	0.451117	0	69.29	Down	0.0010439	0.376826	0.0144321	hsa-mir-17	hsa-mir-17	MIMAT0000071 hsa-mir-17 chr13:92002910:92002932:23:2117
31.2598	0	0.451117	0	69.29	Down	0.0010439		0.0144321	hsa-mir-1261	hsa-mir-1261	MIMAT0005913 hsa-mir-1261 chr11:90602346:90602365:20:1907
395.01	0	4.51117	0	87.56	Down	0	0.376826	0.0114207	hsa-mir-340	hsa-mir-340	MIMAT0004692 hsa-mir-340 chr5:179442359:179442381:23:982
45.4688	0	0.451117	0	100.79	Down	7.68797e-05		0.00992162	hsa-mir-4426	hsa-mir-4426	MIMAT0018941 hsa-mir-4426 chr1:192685464:192685481:18:212
45.4688	0	0.451117	0	100.79	Down	7.68797e-05		0.00992162	hsa-mir-3607	hsa-mir-3607	MIMAT0017985 hsa-mir-3607 chr5:85916365:85916385:21:915
48.3106	0	0.451117	0	107.09	Down	4.58935e-05		0.00933794	hsa-mir-454	hsa-mir-454	MIMAT0003885 hsa-mir-454 chr17:43552772:62818209:19265438:2784
62.5195	0	0.451117	0	138.59	Down	3.54552e-06		0.00721553	hsa-mir-200a	hsa-mir-200a	MIMAT0000682 hsa-mir-200a chr1:1103297:1103319:23:158
65.3613	0	0.451117	0	144.89	Down	2.13098e-06	0.376826	0.00690179	hsa-mir-141	hsa-mir-141	MIMAT0000432 hsa-mir-141 chr12:7073319:7073341:23:1996
68.2031	0	0.451117	0	151.19	Down	1.28184e-06		0.00661419	hsa-mir-582	hsa-mir-582	MIMAT0004797 hsa-mir-582 chr5:58999454:58999476:23:958
68.2031	0	0.451117	0	151.19	Down	1.28184e-06		0.00661419	hsa-mir-29b-1	hsa-mir-29b-1	MIMAT0000100 hsa-mir-29b-1 chr7:130562224:130562247:24:1254
93.7793	0	0.451117	0	207.88	Down	1.35967e-08		0.00481047	hsa-mir-140	hsa-mir-140	MIMAT0000431 hsa-mir-140 chr16:69967007:69967029:23:2568
Up Regulated:	33
Down Regulated:	135
Total	168

## Sheet: MCF7 cell vs exo
Group 1:	MCF7 Control Cell
Group 2:	MCF7 Control Exosome
Statistics:	Likelihood Ratio Test
Correction:	Benjamini and Hochberg
Data Transformation:	None
Tests:	1726
Grp1 Mean	Grp1 SEM	Grp2 Mean	Grp2 SEM	Ratio	Direction	p-value	adj. p-value	Gene Identifier	Other ID	Gene Name
82.6383	0	10774	0	130.37	Up	0		hsa-mir-1246	hsa-mir-1246	MIMAT0005898 hsa-mir-1246 chr2:114340579:208134071:93793493:496
391352	0	10774	0	36.32	Down	0		hsa-mir-21	hsa-mir-21	MIMAT0000076 hsa-mir-21 chr17:57918635:57918657:23:2740
17906.1	0	1283.28	0	13.95	Down	0		hsa-mir-200c	hsa-mir-200c	MIMAT0000617 hsa-mir-200c chr12:7072906:7072929:24:1994
1808.13	0	984.194	0	1.84	Down	0		hsa-mir-92a-1	hsa-mir-92a-1	MIMAT0000092 hsa-mir-92a-1 chrX:133303572:133303594:23:3558
9946.35	0	803.353	0	12.38	Down	0	0.263659	hsa-mir-191	hsa-mir-191	MIMAT0000440 hsa-mir-191 chr3:49058103:49058126:24:670
3.30553	0	751.187	0	227.25	Up	0	2.79812e-06	hsa-mir-122	hsa-mir-122	MIMAT0000421 hsa-mir-122 chr18:56118321:56118343:23:2848
24480.8	0	632.944	0	38.68	Down	0	0.000366041	hsa-let-7a-1	hsa-let-7a-1	MIMAT0000062 hsa-let-7a-1 chr22:46508633:46508655:23:3306
25112.1	0	598.167	0	41.98	Down	0		hsa-let-7f-1	hsa-let-7f-1	MIMAT0000067 hsa-let-7f-1 chrX:53584205:53584227:23:3538
4697.16	0	479.925	0	9.79	Down	0	0.0787889	hsa-mir-99b	hsa-mir-99b	MIMAT0000689 hsa-mir-99b chr19:52195872:52195894:23:3047
5781.38	0	462.536	0	12.5	Down	0		hsa-mir-30d	hsa-mir-30d	MIMAT0000245 hsa-mir-30d chr8:135817160:135817182:23:1415
707.384	0	424.281	0	1.67	Down	4.45108e-06		hsa-mir-320a	hsa-mir-320a	MIMAT0000510 hsa-mir-320a chr8:22102486:22102508:23:1384
5827.66	0	406.893	0	14.32	Down	0		hsa-mir-30a	hsa-mir-30a	MIMAT0000087 hsa-mir-30a chr6:72113296:72113318:23:1075
6432.57	0	403.415	0	15.95	Down	0	1.04682e-13	hsa-let-7c	hsa-let-7c	MIMAT0000064 hsa-let-7c chr21:17912159:17912181:23:3222
0.330553	0	375.593	0	1136.26	Up	0		hsa-mir-3662	hsa-mir-3662	MIMAT0018083 hsa-mir-3662 chr6:135300491:135300515:25:1080
7110.2	0	326.905	0	21.75	Down	0		hsa-mir-200b	hsa-mir-200b	MIMAT0000318 hsa-mir-200b chr1:1102541:1102563:23:156
10389.3	0	319.95	0	32.47	Down	0		hsa-mir-27b	hsa-mir-27b	MIMAT0000419 hsa-mir-27b chr9:97847788:97847809:22:1544
9761.24	0	316.472	0	30.84	Down	0	8.56268e-07	hsa-let-7i	hsa-let-7i	MIMAT0000415 hsa-let-7i chr12:62997472:62997494:23:2010
475.997	0	302.561	0	1.57	Down	0.000708886		hsa-mir-320b-1	hsa-mir-320b-1	MIMAT0005792 hsa-mir-320b-1 chr1:224444749:224444771:23:299
6025.99	0	292.128	0	20.63	Down	0	0.146264	hsa-mir-26a-1	hsa-mir-26a-1	MIMAT0000082 hsa-mir-26a-1 chr12:58218439:58218461:23:2047
9100.13	0	271.262	0	33.55	Down	0	0.346415	hsa-mir-27a	hsa-mir-27a	MIMAT0000084 hsa-mir-27a chr19:13947259:13947280:22:3080
5791.3	0	233.007	0	24.85	Down	0		hsa-let-7e	hsa-let-7e	MIMAT0000066 hsa-let-7e chr19:52196047:52196069:23:3049
1530.46	0	222.574	0	6.88	Down	0		hsa-let-7b	hsa-let-7b	MIMAT0000063 hsa-let-7b chr22:46509572:46509594:23:3310
3844.34	0	219.096	0	17.55	Down	0	0.00523281	hsa-mir-99a	hsa-mir-99a	MIMAT0000097 hsa-mir-99a chr21:17911422:17911444:23:3220
9.9166	0	201.708	0	20.34	Up	1.66533e-15	3.55401e-07	hsa-mir-451	hsa-mir-451	MIMAT0001631 hsa-mir-451 chr17:27188419:27188441:23:2775
4793.02	0	177.364	0	27.02	Down	0		hsa-mir-24-1	hsa-mir-24-1	MIMAT0000080 hsa-mir-24-1 chr19:13947101:13947123:23:3078
2651.04	0	173.886	0	15.25	Down	0		hsa-mir-100	hsa-mir-100	MIMAT0000098 hsa-mir-100 chr11:122022981:122023003:23:1917
2773.34	0	166.93	0	16.61	Down	0		hsa-mir-151	hsa-mir-151	MIMAT0000757 hsa-mir-151 chr8:141742684:141742705:22:1416
2498.98	0	166.93	0	14.97	Down	0		hsa-mir-25	hsa-mir-25	MIMAT0000081 hsa-mir-25 chr7:99691192:99691214:23:1237
4221.17	0	149.542	0	28.23	Down	0		hsa-let-7g	hsa-let-7g	MIMAT0000414 hsa-let-7g chr3:52302350:52302372:23:672
5781.38	0	146.064	0	39.58	Down	0	0.0655607	hsa-mir-148a	hsa-mir-148a	MIMAT0000243 hsa-mir-148a chr7:25989540:25989562:23:1220
1781.68	0	142.586	0	12.5	Down	0		hsa-mir-125a	hsa-mir-125a	MIMAT0000443 hsa-mir-125a chr19:52196522:52196546:25:3051
1728.79	0	142.586	0	12.12	Down	0	0.0266807	hsa-mir-425	hsa-mir-425	MIMAT0003393 hsa-mir-425 chr3:49057630:49057653:24:668
1163.55	0	128.676	0	9.04	Down	0	0.146264	hsa-mir-22	hsa-mir-22	MIMAT0000077 hsa-mir-22 chr17:1617206:1617228:23:2753
1487.49	0	114.765	0	12.96	Down	0	0.147653	hsa-mir-181a-1	hsa-mir-181a-1	MIMAT0000256 hsa-mir-181a-1 chr9:127454760:127454783:24:1551
2535.34	0	111.287	0	22.78	Down	0		hsa-mir-378	hsa-mir-378	MIMAT0000732 hsa-mir-378 chr5:149112431:149112452:22:928
1520.55	0	107.809	0	14.1	Down	0		hsa-mir-423	hsa-mir-423	MIMAT0001340 hsa-mir-423 chr17:28444150:28444173:24:2721
499.136	0	107.809	0	4.63	Down	0	0.263659	hsa-mir-342	hsa-mir-342	MIMAT0000753 hsa-mir-342 chr14:100576053:100576076:24:2271
17512.7	0	104.331	0	167.86	Down	0	0.0787889	hsa-mir-7-1	hsa-mir-7-1	MIMAT0000252 hsa-mir-7-1 chr19:4770713:4770736:24:3023
429.719	0	97.3761	0	4.41	Down	3.33067e-16		hsa-mir-126	hsa-mir-126	MIMAT0000445 hsa-mir-126 chr9:139565106:139565128:23:1560
284.276	0	97.3761	0	2.92	Down	1.17378e-07		hsa-mir-365-1	hsa-mir-365-1	MIMAT0000710 hsa-mir-365-1 chr17:29902498:29902520:23:2729
237.998	0	97.3761	0	2.44	Down	2.36645e-05	0.263659	hsa-mir-92b	hsa-mir-92b	MIMAT0003218 hsa-mir-92b chr1:155165029:155165051:23:201
3341.89	0	93.8983	0	35.59	Down	0	3.11476e-12	hsa-mir-182	hsa-mir-182	MIMAT0000259 hsa-mir-182 chr7:129410285:129410309:25:1247
1067.69	0	93.8983	0	11.37	Down	0		hsa-mir-1307	hsa-mir-1307	MIMAT0005951 hsa-mir-1307 chr10:105154056:105154078:23:1729
994.966	0	93.8983	0	10.6	Down	0		hsa-mir-181b-1	hsa-mir-181b-1	MIMAT0000257 hsa-mir-181b-1 chr9:127456005:127456028:24:1553
1018.1	0	90.4206	0	11.26	Down	0		hsa-let-7d	hsa-let-7d	MIMAT0000065 hsa-let-7d chr9:96941124:96941146:23:1538
849.522	0	90.4206	0	9.4	Down	0		hsa-mir-23a	hsa-mir-23a	MIMAT0000078 hsa-mir-23a chr19:13947407:13947428:22:3082
3123.73	0	86.9429	0	35.93	Down	0		hsa-mir-200a	hsa-mir-200a	MIMAT0000682 hsa-mir-200a chr1:1103297:1103319:23:158
2994.81	0	86.9429	0	34.45	Down	0		hsa-mir-93	hsa-mir-93	MIMAT0000093 hsa-mir-93 chr7:99691436:99691459:24:1240
356.998	0	86.9429	0	4.11	Down	6.46816e-13		hsa-mir-106b	hsa-mir-106b	MIMAT0004672 hsa-mir-106b chr7:99691623:99691645:23:1241
5374.8	0	79.9875	0	67.2	Down	0		hsa-mir-103a-1	hsa-mir-103a-1	MIMAT0000101 hsa-mir-103a-1 chr20:3898189:3898212:24:3153
4793.02	0	79.9875	0	59.92	Down	0		hsa-mir-107	hsa-mir-107	MIMAT0000104 hsa-mir-107 chr10:91352511:91352534:24:1721
2621.29	0	79.9875	0	32.77	Down	0		hsa-mir-183	hsa-mir-183	MIMAT0000261 hsa-mir-183 chr7:129414805:129414827:23:1251
1041.24	0	79.9875	0	13.02	Down	0	0.00269938	hsa-mir-23b	hsa-mir-23b	MIMAT0000418 hsa-mir-23b chr9:97847548:97847569:22:1542
148.749	0	79.9875	0	1.86	Down	0.0129638		hsa-let-7d	hsa-let-7d	MIMAT0004484 hsa-let-7d chr9:96941178:96941200:23:1539
756.967	0	69.5543	0	10.88	Down	0		hsa-mir-181d	hsa-mir-181d	MIMAT0002821 hsa-mir-181d chr19:13985725:13985748:24:3032
628.051	0	69.5543	0	9.03	Down	0		hsa-mir-30c-1	hsa-mir-30c-1	MIMAT0000244 hsa-mir-30c-1 chr6:72086704:72086727:24:1073
264.443	0	69.5543	0	3.8	Down	2.46461e-09		hsa-mir-125b-1	hsa-mir-125b-1	MIMAT0000423 hsa-mir-125b-1 chr21:17962574:17962596:23:3223
1708.96	0	62.5989	0	27.3	Down	0	0.147653	hsa-mir-101-1	hsa-mir-101-1	MIMAT0000099 hsa-mir-101-1 chr9:4850346:4850367:22:1521
1593.27	0	62.5989	0	25.45	Down	0		hsa-mir-128-1	hsa-mir-128-1	MIMAT0000424 hsa-mir-128-1 chr3:35786020:35786041:22:608
224.776	0	62.5989	0	3.59	Down	9.38659e-08		hsa-mir-4792	hsa-mir-4792	MIMAT0019964 hsa-mir-4792 chr3:24562901:24562919:19:659
1176.77	0	55.6435	0	21.15	Down	0	0.0399607	hsa-mir-30e	hsa-mir-30e	MIMAT0000692 hsa-mir-30e chr1:41220044:41220066:23:174
409.886	0	48.688	0	8.42	Down	0		hsa-mir-532	hsa-mir-532	MIMAT0002888 hsa-mir-532 chrX:49767774:49767796:23:3487
2079.18	0	45.2103	0	45.99	Down	0		hsa-mir-203	hsa-mir-203	MIMAT0000264 hsa-mir-203 chr14:104583807:104583829:23:2340
1513.93	0	45.2103	0	33.49	Down	0		hsa-mir-98	hsa-mir-98	MIMAT0000096 hsa-mir-98 chrX:53583258:53583280:23:3536
733.829	0	45.2103	0	16.23	Down	0		hsa-mir-16-1	hsa-mir-16-1	MIMAT0000069 hsa-mir-16-1 chr13:50623161:50623183:23:2140
132.221	0	45.2103	0	2.92	Down	0.000297693		hsa-mir-3182	hsa-mir-3182	MIMAT0015062 hsa-mir-3182 chr16:83541955:83541972:18:2576
690.857	0	41.7326	0	16.55	Down	0	0	hsa-mir-339	hsa-mir-339	MIMAT0000764 hsa-mir-339 chr7:1062624:1062647:24:1211
376.831	0	38.2549	0	9.85	Down	0	0.0787889	hsa-mir-484	hsa-mir-484	MIMAT0002174 hsa-mir-484 chr16:14995417:16403816:1408400:2559
251.221	0	38.2549	0	6.57	Down	7.84595e-13		hsa-mir-375	hsa-mir-375	MIMAT0000728 hsa-mir-375 chr2:219866368:219866390:23:500
204.943	0	38.2549	0	5.36	Down	1.33046e-09		hsa-mir-30b	hsa-mir-30b	MIMAT0000420 hsa-mir-30b chr8:135812811:135812833:23:1413
0.330553	0	34.7772	0	105.21	Up	0.000149605	0.263659	hsa-mir-142	hsa-mir-142	MIMAT0000433 hsa-mir-142 chr17:43552772:62818209:19265438:2784
0.330553	0	34.7772	0	105.21	Up	0.000149605		hsa-mir-1290	hsa-mir-1290	MIMAT0005880 hsa-mir-1290 chr1:19223570:19223589:20:239
393.359	0	34.7772	0	11.31	Down	0		hsa-mir-744	hsa-mir-744	MIMAT0004945 hsa-mir-744 chr17:11985227:11985249:23:2713
370.22	0	34.7772	0	10.65	Down	0		hsa-mir-149	hsa-mir-149	MIMAT0000450 hsa-mir-149 chr2:241395433:241395456:24:471
231.387	0	34.7772	0	6.65	Down	5.16009e-12		hsa-mir-193b	hsa-mir-193b	MIMAT0002819 hsa-mir-193b chr16:14397875:14397897:23:2557
115.694	0	31.2994	0	3.7	Down	0.000100846	0.263659	hsa-mir-205	hsa-mir-205	MIMAT0000266 hsa-mir-205 chr1:209605512:209605534:23:215
79.3328	0	31.2994	0	2.53	Down	0.0118415	0.605479	hsa-mir-3615	hsa-mir-3615	MIMAT0017994 hsa-mir-3615 chr17:72744803:72744824:22:2745
558.635	0	27.8217	0	20.08	Down	0		hsa-mir-29a	hsa-mir-29a	MIMAT0000086 hsa-mir-29a chr7:130561505:130561527:23:1252
518.969	0	27.8217	0	18.65	Down	0	0.000428926	hsa-mir-140	hsa-mir-140	MIMAT0004597 hsa-mir-140 chr16:69967046:69967067:22:2569
475.997	0	27.8217	0	17.11	Down	0		hsa-mir-29c	hsa-mir-29c	MIMAT0000681 hsa-mir-29c chr1:207975208:207975230:23:290
128.916	0	27.8217	0	4.63	Down	5.29636e-06		hsa-mir-197	hsa-mir-197	MIMAT0000227 hsa-mir-197 chr1:110141563:110141585:23:193
82.6383	0	27.8217	0	2.97	Down	0.00385451		hsa-mir-1260b	hsa-mir-1260b	MIMAT0015041 hsa-mir-1260b chr11:96074612:96074631:20:1865
1632.93	0	24.344	0	67.08	Down	0		hsa-mir-429	hsa-mir-429	MIMAT0001536 hsa-mir-429 chr1:1104436:1104458:23:159
651.19	0	24.344	0	26.75	Down	0	0.0158912	hsa-mir-141	hsa-mir-141	MIMAT0000432 hsa-mir-141 chr12:7073319:7073341:23:1996
168.582	0	24.344	0	6.92	Down	2.56918e-09		hsa-mir-1180	hsa-mir-1180	MIMAT0005825 hsa-mir-1180 chr17:19247824:19247846:23:2773
132.221	0	24.344	0	5.43	Down	9.88867e-07	0	hsa-mir-361	hsa-mir-361	MIMAT0000703 hsa-mir-361 chrX:85158684:85158706:23:3552
181.804	0	20.8663	0	8.71	Down	5.77195e-11		hsa-mir-629	hsa-mir-629	MIMAT0004810 hsa-mir-629 chr15:70371764:70371785:22:2478
1266.02	0	17.3886	0	72.81	Down	0		hsa-mir-148b	hsa-mir-148b	MIMAT0000759 hsa-mir-148b chr12:54731063:54731085:23:2007
323.942	0	17.3886	0	18.63	Down	0		hsa-mir-99b	hsa-mir-99b	MIMAT0004678 hsa-mir-99b chr19:52195910:52195932:23:3048
195.026	0	17.3886	0	11.22	Down	9.57789e-13	0.000428926	hsa-mir-769	hsa-mir-769	MIMAT0003886 hsa-mir-769 chr19:46522220:46522242:23:3040
188.415	0	17.3886	0	10.84	Down	3.15903e-12		hsa-mir-28	hsa-mir-28	MIMAT0004502 hsa-mir-28 chr3:188406623:188406645:23:649
82.6383	0	17.3886	0	4.75	Down	0.000231188	0.263659	hsa-mir-193a	hsa-mir-193a	MIMAT0004614 hsa-mir-193a chr17:29887036:29887058:23:2724
1037.94	0	13.9109	0	74.61	Down	0		hsa-mir-20a	hsa-mir-20a	MIMAT0000075 hsa-mir-20a chr13:92003327:92003350:24:2122
687.551	0	13.9109	0	49.43	Down	0		hsa-mir-378c	hsa-mir-378c	MIMAT0016847 hsa-mir-378c chr10:132760895:132760920:26:1739
396.664	0	13.9109	0	28.51	Down	0		hsa-mir-941-1	hsa-mir-941-1	MIMAT0004984 hsa-mir-941-1 chr20:62550849:62551235:387:3178
373.525	0	13.9109	0	26.85	Down	0		hsa-mir-345	hsa-mir-345	MIMAT0000772 hsa-mir-345 chr14:100774214:100774236:23:2272
290.887	0	13.9109	0	20.91	Down	0		hsa-mir-186	hsa-mir-186	MIMAT0000456 hsa-mir-186 chr1:71533362:71533384:23:258
247.915	0	13.9109	0	17.82	Down	0	0.147653	hsa-mir-652	hsa-mir-652	MIMAT0003322 hsa-mir-652 chrX:109298618:109298639:22:3509
79.3328	0	13.9109	0	5.7	Down	0.000116271	0.0787889	hsa-mir-625	hsa-mir-625	MIMAT0004808 hsa-mir-625 chr14:65937872:65937894:23:2267
79.3328	0	13.9109	0	5.7	Down	0.000116271		hsa-mir-625	hsa-mir-625	MIMAT0003294 hsa-mir-625 chr14:65937835:65937856:22:2266
69.4162	0	13.9109	0	4.99	Down	0.000583857	2.42379e-05	hsa-mir-660	hsa-mir-660	MIMAT0003338 hsa-mir-660 chrX:49777865:49777887:23:3498
69.4162	0	13.9109	0	4.99	Down	0.000583857	0.263659	hsa-mir-330	hsa-mir-330	MIMAT0000751 hsa-mir-330 chr19:46142265:46142288:24:3089
1259.41	0	10.4331	0	120.71	Down	0	0	hsa-mir-340	hsa-mir-340	MIMAT0004692 hsa-mir-340 chr5:179442359:179442381:23:982
363.609	0	10.4331	0	34.85	Down	0		hsa-mir-4521	hsa-mir-4521	MIMAT0019058 hsa-mir-4521 chr17:8090267:8090289:23:2711
254.526	0	10.4331	0	24.4	Down	0	0.0399607	hsa-mir-135a-1	hsa-mir-135a-1	MIMAT0000428 hsa-mir-135a-1 chr12:97957613:97957636:24:2023
198.332	0	10.4331	0	19.01	Down	7.88258e-15		hsa-mir-4449	hsa-mir-4449	MIMAT0018968 hsa-mir-4449 chr4:53578888:53578910:23:773
165.277	0	10.4331	0	15.84	Down	4.12481e-12	0.0203103	hsa-mir-23c	hsa-mir-23c	MIMAT0018000 hsa-mir-23c chrX:20035217:20035239:23:3528
92.5549	0	10.4331	0	8.87	Down	2.70729e-06		hsa-mir-500a	hsa-mir-500a	MIMAT0002871 hsa-mir-500a chrX:49773091:49773113:23:3492
85.9439	0	10.4331	0	8.24	Down	8.76693e-06		hsa-mir-1301	hsa-mir-1301	MIMAT0005797 hsa-mir-1301 chr2:25551518:25551542:25:477
62.8051	0	10.4331	0	6.02	Down	0.000484422		hsa-mir-151	hsa-mir-151	MIMAT0004697 hsa-mir-151 chr8:141742720:141742741:22:1417
56.1941	0	10.4331	0	5.39	Down	0.00146707	0.0702553	hsa-mir-342	hsa-mir-342	MIMAT0004694 hsa-mir-342 chr14:100576011:100576032:22:2270
56.1941	0	10.4331	0	5.39	Down	0.00146707		hsa-mir-450b	hsa-mir-450b	MIMAT0004909 hsa-mir-450b chrX:133674259:133674281:23:3569
52.8885	0	10.4331	0	5.07	Down	0.00253168		hsa-mir-296	hsa-mir-296	MIMAT0000690 hsa-mir-296 chr20:57392714:57392735:22:3192
1371.8	0	6.95543	0	197.23	Down	0		hsa-mir-185	hsa-mir-185	MIMAT0000455 hsa-mir-185 chr22:20020677:20020699:23:3286
1199.91	0	6.95543	0	172.51	Down	0		hsa-mir-26b	hsa-mir-26b	MIMAT0000083 hsa-mir-26b chr2:219267381:219267402:22:464
707.384	0	6.95543	0	101.7	Down	0		hsa-mir-17	hsa-mir-17	MIMAT0000070 hsa-mir-17 chr13:92002873:92002896:24:2116
485.913	0	6.95543	0	69.86	Down	0	6.28432e-09	hsa-mir-106a	hsa-mir-106a	MIMAT0000103 hsa-mir-106a chrX:133304272:133304295:24:3567
439.636	0	6.95543	0	63.21	Down	0	0.0102612	hsa-mir-106b	hsa-mir-106b	MIMAT0000680 hsa-mir-106b chr7:99691664:99691685:22:1242
271.054	0	6.95543	0	38.97	Down	0	0.00269938	hsa-mir-425	hsa-mir-425	MIMAT0001343 hsa-mir-425 chr3:49057590:49057612:23:667
234.693	0	6.95543	0	33.74	Down	0	1.45081e-11	hsa-mir-135b	hsa-mir-135b	MIMAT0000758 hsa-mir-135b chr1:205417487:205417510:24:289
218.165	0	6.95543	0	31.37	Down	0		hsa-mir-374a	hsa-mir-374a	MIMAT0000727 hsa-mir-374a chrX:73507158:73507180:23:3546
208.249	0	6.95543	0	29.94	Down	1.11022e-16	0.263659	hsa-mir-449c	hsa-mir-449c	MIMAT0010251 hsa-mir-449c chr5:54468139:54468164:26:956
161.971	0	6.95543	0	23.29	Down	7.26197e-13	0	hsa-mir-361	hsa-mir-361	MIMAT0004682 hsa-mir-361 chrX:85158644:85158667:24:3551
155.36	0	6.95543	0	22.34	Down	2.60825e-12		hsa-mir-27a	hsa-mir-27a	MIMAT0004501 hsa-mir-27a chr19:13947299:13947321:23:3081
138.832	0	6.95543	0	19.96	Down	6.30875e-11		hsa-mir-140	hsa-mir-140	MIMAT0000431 hsa-mir-140 chr16:69967007:69967029:23:2568
122.305	0	6.95543	0	17.58	Down	1.49865e-09		hsa-mir-296	hsa-mir-296	MIMAT0004679 hsa-mir-296 chr20:57392679:57392701:23:3191
92.5549	0	6.95543	0	13.31	Down	4.21754e-07		hsa-mir-30a	hsa-mir-30a	MIMAT0000088 hsa-mir-30a chr6:72113255:72113277:23:1074
89.2494	0	6.95543	0	12.83	Down	7.84151e-07		hsa-mir-449a	hsa-mir-449a	MIMAT0001541 hsa-mir-449a chr5:54466412:54466434:23:952
66.1107	0	6.95543	0	9.5	Down	5.71549e-05		hsa-mir-501	hsa-mir-501	MIMAT0004774 hsa-mir-501 chrX:49774381:49774403:23:3496
52.8885	0	6.95543	0	7.6	Down	0.000626328		hsa-mir-18a	hsa-mir-18a	MIMAT0000072 hsa-mir-18a chr13:92003011:92003034:24:2118
49.583	0	6.95543	0	7.13	Down	0.00112923		hsa-mir-125b-2	hsa-mir-125b-2	MIMAT0004603 hsa-mir-125b-2 chr21:17962611:17962633:23:3224
46.2775	0	6.95543	0	6.65	Down	0.00202687		hsa-mir-18b	hsa-mir-18b	MIMAT0001412 hsa-mir-18b chrX:133304112:133304135:24:3565
42.9719	0	6.95543	0	6.18	Down	0.00361987		hsa-let-7b	hsa-let-7b	MIMAT0004482 hsa-let-7b chr22:46509626:46509648:23:3311
39.6664	0	6.95543	0	5.7	Down	0.00642842	0.0203103	hsa-mir-505	hsa-mir-505	MIMAT0002876 hsa-mir-505 chrX:139006317:139006339:23:3577
528.885	0	3.47772	0	152.08	Down	0		hsa-mir-378i	hsa-mir-378i	MIMAT0019074 hsa-mir-378i chr22:42319273:42319294:22:3328
386.747	0	3.47772	0	111.21	Down	0		hsa-mir-200a	hsa-mir-200a	MIMAT0001620 hsa-mir-200a chr1:1103259:1103281:23:157
287.581	0	3.47772	0	82.69	Down	0		hsa-mir-9-1	hsa-mir-9-1	MIMAT0000441 hsa-mir-9-1 chr15:89911264:89911287:24:2449
251.221	0	3.47772	0	72.24	Down	0	0	hsa-mir-192	hsa-mir-192	MIMAT0000222 hsa-mir-192 chr11:64658673:64658694:22:1892
244.61	0	3.47772	0	70.34	Down	0		hsa-mir-146b	hsa-mir-146b	MIMAT0002809 hsa-mir-146b chr10:104196278:104196300:23:1695
208.249	0	3.47772	0	59.88	Down	0		hsa-let-7a-1	hsa-let-7a-1	MIMAT0004481 hsa-let-7a-1 chr22:46508681:46508702:22:3307
195.026	0	3.47772	0	56.08	Down	1.11022e-16		hsa-mir-335	hsa-mir-335	MIMAT0004703 hsa-mir-335 chr7:130136004:130136026:23:1204
171.888	0	3.47772	0	49.43	Down	5.77316e-15		hsa-mir-421	hsa-mir-421	MIMAT0003339 hsa-mir-421 chrX:73438225:73438248:24:3540
165.277	0	3.47772	0	47.52	Down	2.13163e-14		hsa-mir-16-2	hsa-mir-16-2	MIMAT0004518 hsa-mir-16-2 chr3:160122586:160122608:23:638
112.388	0	3.47772	0	32.32	Down	7.8973e-10	0.605479	hsa-mir-19b-1	hsa-mir-19b-1	MIMAT0000074 hsa-mir-19b-1 chrX:133303711:133303734:24:3560
109.083	0	3.47772	0	31.37	Down	1.5204e-09		hsa-mir-30e	hsa-mir-30e	MIMAT0000693 hsa-mir-30e chr1:41220086:41220108:23:175
109.083	0	3.47772	0	31.37	Down	1.5204e-09		hsa-mir-181a-1	hsa-mir-181a-1	MIMAT0000270 hsa-mir-181a-1 chr1:198828196:198828218:23:286
95.8605	0	3.47772	0	27.56	Down	2.08075e-08	0.0102612	hsa-mir-3613	hsa-mir-3613	MIMAT0017990 hsa-mir-3613 chr13:50570599:50570621:23:2138
92.5549	0	3.47772	0	26.61	Down	3.9978e-08		hsa-mir-218-1	hsa-mir-218-1	MIMAT0000275 hsa-mir-218-1 chr5:168195214:168195235:22:976
82.6383	0	3.47772	0	23.76	Down	2.82687e-07		hsa-mir-194-1	hsa-mir-194-1	MIMAT0000460 hsa-mir-194-1 chr11:64658874:64658896:23:1894
76.0273	0	3.47772	0	21.86	Down	1.03841e-06	0.263659	hsa-mir-877	hsa-mir-877	MIMAT0004949 hsa-mir-877 chr6:18572076:135560381:116988306:1050
76.0273	0	3.47772	0	21.86	Down	1.03841e-06		hsa-mir-450a-1	hsa-mir-450a-1	MIMAT0001545 hsa-mir-450a-1 chrX:133674421:133674614:194:3570
72.7217	0	3.47772	0	20.91	Down	1.98822e-06		hsa-mir-339	hsa-mir-339	MIMAT0004702 hsa-mir-339 chr7:1062589:1062612:24:1210
66.1107	0	3.47772	0	19.01	Down	7.27213e-06		hsa-mir-502	hsa-mir-502	MIMAT0004775 hsa-mir-502 chrX:49779258:49779280:23:3500
56.1941	0	3.47772	0	16.16	Down	5.05246e-05	0.0787889	hsa-mir-148b	hsa-mir-148b	MIMAT0004699 hsa-mir-148b chr12:54731025:54731047:23:2006
49.583	0	3.47772	0	14.26	Down	0.000182928	0.263659	hsa-mir-15b	hsa-mir-15b	MIMAT0004586 hsa-mir-15b chr3:160122434:160122456:23:636
42.9719	0	3.47772	0	12.36	Down	0.000658495	6.28432e-09	hsa-mir-215	hsa-mir-215	MIMAT0000272 hsa-mir-215 chr1:220291256:220291277:22:295
36.3609	0	3.47772	0	10.46	Down	0.00235312		hsa-mir-328	hsa-mir-328	MIMAT0000752 hsa-mir-328 chr16:67236228:67236250:23:2588
485.913	0	0.347772	0	1397.22	Down	0	1.16633e-07	hsa-mir-96	hsa-mir-96	MIMAT0000095 hsa-mir-96 chr7:129414577:129414600:24:1249
360.303	0	0.347772	0	1036.03	Down	0	0.0102612	hsa-mir-21	hsa-mir-21	MIMAT0004494 hsa-mir-21 chr17:57918673:57918694:22:2741
185.11	0	0.347772	0	532.27	Down	0		hsa-mir-454	hsa-mir-454	MIMAT0003885 hsa-mir-454 chr17:43552772:62818209:19265438:2784
165.277	0	0.347772	0	475.24	Down	3.33067e-16		hsa-mir-378d-1	hsa-mir-378d-1	MIMAT0018926 hsa-mir-378d-1 chr8:94928305:94928325:21:1395
161.971	0	0.347772	0	465.74	Down	5.55112e-16		hsa-mir-152	hsa-mir-152	MIMAT0000438 hsa-mir-152 chr17:43552772:62818209:19265438:2784
128.916	0	0.347772	0	370.69	Down	5.24691e-13		hsa-mir-15b	hsa-mir-15b	MIMAT0000417 hsa-mir-15b chr3:160122396:160122418:23:635
105.777	0	0.347772	0	304.16	Down	6.1975e-11		hsa-mir-19a	hsa-mir-19a	MIMAT0000073 hsa-mir-19a chr13:92003194:92003217:24:2121
95.8605	0	0.347772	0	275.64	Down	4.82039e-10		hsa-mir-340	hsa-mir-340	MIMAT0000750 hsa-mir-340 chr5:179442317:179442339:23:981
92.5549	0	0.347772	0	266.14	Down	9.56071e-10	3.57675e-06	hsa-mir-148a	hsa-mir-148a	MIMAT0004549 hsa-mir-148a chr7:25989578:25989600:23:1221
89.2494	0	0.347772	0	256.63	Down	1.89736e-09	0.0244725	hsa-mir-4634	hsa-mir-4634	MIMAT0019691 hsa-mir-4634 chr5:174178747:174178766:20:937
76.0273	0	0.347772	0	218.61	Down	2.96285e-08	0	hsa-mir-618	hsa-mir-618	MIMAT0003287 hsa-mir-618 chr12:81329573:81329596:24:2053
76.0273	0	0.347772	0	218.61	Down	2.96285e-08	6.66323e-06	hsa-mir-200b	hsa-mir-200b	MIMAT0004571 hsa-mir-200b chr1:1102505:1102527:23:155
72.7217	0	0.347772	0	209.11	Down	5.90133e-08	0.000521449	hsa-mir-32	hsa-mir-32	MIMAT0000090 hsa-mir-32 chr9:111808550:111808572:23:1590
72.7217	0	0.347772	0	209.11	Down	5.90133e-08		hsa-mir-671	hsa-mir-671	MIMAT0003880 hsa-mir-671 chr7:150935536:150935559:24:1208
72.7217	0	0.347772	0	209.11	Down	5.90133e-08		hsa-mir-34a	hsa-mir-34a	MIMAT0000255 hsa-mir-34a chr1:9211792:9211814:23:234
69.4162	0	0.347772	0	199.6	Down	1.17649e-07		hsa-mir-503	hsa-mir-503	MIMAT0002874 hsa-mir-503 chrX:133680399:133680422:24:3573
66.1107	0	0.347772	0	190.1	Down	2.34783e-07		hsa-let-7f-2	hsa-let-7f-2	MIMAT0004487 hsa-let-7f-2 chrX:53584155:53584177:23:3537
66.1107	0	0.347772	0	190.1	Down	2.34783e-07		hsa-mir-24-2	hsa-mir-24-2	MIMAT0004497 hsa-mir-24-2 chr19:13947138:13947160:23:3079
66.1107	0	0.347772	0	190.1	Down	2.34783e-07		hsa-mir-3607	hsa-mir-3607	MIMAT0017985 hsa-mir-3607 chr5:85916365:85916385:21:915
59.4996	0	0.347772	0	171.09	Down	9.38225e-07		hsa-mir-7-1	hsa-mir-7-1	MIMAT0004553 hsa-mir-7-1 chr9:86584684:86584706:23:1578
59.4996	0	0.347772	0	171.09	Down	9.38225e-07		hsa-mir-141	hsa-mir-141	MIMAT0004598 hsa-mir-141 chr12:7073277:7073299:23:1995
56.1941	0	0.347772	0	161.58	Down	1.87921e-06		hsa-mir-210	hsa-mir-210	MIMAT0000267 hsa-mir-210 chr11:568110:568132:23:1875
56.1941	0	0.347772	0	161.58	Down	1.87921e-06		hsa-mir-28	hsa-mir-28	MIMAT0000085 hsa-mir-28 chr3:188406583:188406605:23:648
56.1941	0	0.347772	0	161.58	Down	1.87921e-06		hsa-mir-27b	hsa-mir-27b	MIMAT0004588 hsa-mir-27b chr9:97847746:97847768:23:1543
52.8885	0	0.347772	0	152.08	Down	3.7696e-06		hsa-mir-3687	hsa-mir-3687	MIMAT0018115 hsa-mir-3687 chr21:9826238:9826262:25:3219
49.583	0	0.347772	0	142.57	Down	7.57434e-06		hsa-mir-15a	hsa-mir-15a	MIMAT0000068 hsa-mir-15a chr13:50623301:50623323:23:2142
49.583	0	0.347772	0	142.57	Down	7.57434e-06		hsa-mir-1287	hsa-mir-1287	MIMAT0005878 hsa-mir-1287 chr10:100155026:100155048:23:1725
46.2775	0	0.347772	0	133.07	Down	1.52482e-05		hsa-mir-4426	hsa-mir-4426	MIMAT0018941 hsa-mir-4426 chr1:192685464:192685481:18:212
42.9719	0	0.347772	0	123.56	Down	3.07629e-05	0.147653	hsa-mir-454	hsa-mir-454	MIMAT0003884 hsa-mir-454 chr17:43552772:62818209:19265438:2784
42.9719	0	0.347772	0	123.56	Down	3.07629e-05		hsa-mir-95	hsa-mir-95	MIMAT0000094 hsa-mir-95 chr4:8007037:8007059:23:801
42.9719	0	0.347772	0	123.56	Down	3.07629e-05		hsa-mir-455	hsa-mir-455	MIMAT0003150 hsa-mir-455 chr9:116971730:116971752:23:1549
39.6664	0	0.347772	0	114.06	Down	6.22174e-05	0	hsa-mir-335	hsa-mir-335	MIMAT0000765 hsa-mir-335 chr7:130135968:130135991:24:1203
39.6664	0	0.347772	0	114.06	Down	6.22174e-05		hsa-mir-1291	hsa-mir-1291	MIMAT0005881 hsa-mir-1291 chr12:49048275:49048299:25:2039
39.6664	0	0.347772	0	114.06	Down	6.22174e-05		hsa-mir-331	hsa-mir-331	MIMAT0000760 hsa-mir-331 chr12:95702257:95702278:22:2020
36.3609	0	0.347772	0	104.55	Down	0.000126196		hsa-mir-130b	hsa-mir-130b	MIMAT0004680 hsa-mir-130b chr22:22007606:22007627:22:3291
36.3609	0	0.347772	0	104.55	Down	0.000126196	0.0399607	hsa-mir-365-2	hsa-mir-365-2	MIMAT0009199 hsa-mir-365-2 chr17:29902459:29902481:23:2728
33.0553	0	0.347772	0	95.05	Down	0.000256828	0.147653	hsa-mir-185	hsa-mir-185	MIMAT0004611 hsa-mir-185 chr22:20020712:20020734:23:3287
33.0553	0	0.347772	0	95.05	Down	0.000256828	0.263659	hsa-mir-615	hsa-mir-615	MIMAT0003283 hsa-mir-615 chr12:54427795:54427817:23:2005
33.0553	0	0.347772	0	95.05	Down	0.000256828		hsa-mir-622	hsa-mir-622	MIMAT0003291 hsa-mir-622 chr13:90883497:90883518:22:2115
Up Regulated:	6
Down Regulated:	190
Total	196

## Sheet: MDA cell vs exo
Group 1:	MDA-MB-231 control cell
Group 2:	MDA-MB-231 Control exo
Statistics:	Likelihood Ratio
Correction:	Benjamini and Hochberg
Data Transformation:	None
Tests:	1726
Grp1 Mean	Grp1 SEM	Grp2 Mean	Grp2 SEM	Ratio	Direction	p-value	adj. p-value	Gene Identifier	Other ID	Gene Name
0.093486	0	11.8651	0	126.92	Up	3.98362e-05	0.39257	hsa-mir-143	hsa-mir-143	MIMAT0000435 hsa-mir-143 chr5:148808542:148808563:22:924
0.934864	0	18.337	0	19.61	Up	9.49601e-06	0	hsa-mir-589	hsa-mir-589	MIMAT0003256 hsa-mir-589 chr7:5535463:5535487:25:1215
0.934864	0	15.1011	0	16.15	Up	8.77729e-05		hsa-mir-33a	hsa-mir-33a	MIMAT0004506 hsa-mir-33a chr22:42296994:42297016:23:3301
4.67432	0	44.2246	0	9.46	Up	9.01426e-10	0	hsa-mir-29a	hsa-mir-29a	MIMAT0004503 hsa-mir-29a chr7:130561543:130561565:23:1253
253.348	0	2181.03	0	8.61	Up	0		hsa-mir-1246	hsa-mir-1246	MIMAT0005898 hsa-mir-1246 chr2:114340579:208134071:93793493:496
2.80459	0	23.7303	0	8.46	Up	1.20387e-05		hsa-mir-324	hsa-mir-324	MIMAT0000761 hsa-mir-324 chr17:7126659:7126682:24:2766
556.244	0	3398.83	0	6.11	Up	0		hsa-mir-16-1	hsa-mir-16-1	MIMAT0000069 hsa-mir-16-1 chr13:50623161:50623183:23:2140
4.67432	0	20.4943	0	4.38	Up	0.000996997	0.000206717	hsa-mir-500a	hsa-mir-500a	MIMAT0004773 hsa-mir-500a chrX:49773052:49773075:24:3491
4.67432	0	20.4943	0	4.38	Up	0.000996997		hsa-mir-500b	hsa-mir-500b	MIMAT0016925 hsa-mir-500b chrX:49775291:49775309:19:3497
238.39	0	956.762	0	4.01	Up	0		hsa-mir-30b	hsa-mir-30b	MIMAT0000420 hsa-mir-30b chr8:135812811:135812833:23:1413
20.567	0	80.8987	0	3.93	Up	4.98275e-10		hsa-mir-193b	hsa-mir-193b	MIMAT0002819 hsa-mir-193b chr16:14397875:14397897:23:2557
2.80459	0	10.7865	0	3.85	Up	0.0247053		hsa-mir-1262	hsa-mir-1262	MIMAT0005914 hsa-mir-1262 chr1:68649257:68649279:23:256
19.6321	0	71.1909	0	3.63	Up	2.18068e-08		hsa-mir-15a	hsa-mir-15a	MIMAT0000068 hsa-mir-15a chr13:50623301:50623323:23:2142
9.34864	0	33.4381	0	3.58	Up	0.000140307		hsa-mir-142	hsa-mir-142	MIMAT0000434 hsa-mir-142 chr17:43552772:62818209:19265438:2784
107.509	0	334.381	0	3.11	Up	0		hsa-mir-29b-1	hsa-mir-29b-1	MIMAT0000100 hsa-mir-29b-1 chr7:130562224:130562247:24:1254
5.60919	0	17.2584	0	3.08	Up	0.0123517		hsa-mir-378f	hsa-mir-378f	MIMAT0018932 hsa-mir-378f chr1:24255612:24255632:21:169
6.54405	0	19.4157	0	2.97	Up	0.00958088	0.113266	hsa-mir-4508	hsa-mir-4508	MIMAT0019045 hsa-mir-4508 chr15:22675201:28735973:6060773:2457
19.6321	0	51.7752	0	2.64	Up	0.000103688		hsa-mir-374a	hsa-mir-374a	MIMAT0000727 hsa-mir-374a chrX:73507158:73507180:23:3546
127.142	0	327.91	0	2.58	Up	0		hsa-mir-15b	hsa-mir-15b	MIMAT0000417 hsa-mir-15b chr3:160122396:160122418:23:635
8.41378	0	21.573	0	2.56	Up	0.0143004		hsa-let-7f-2	hsa-let-7f-2	MIMAT0004487 hsa-let-7f-2 chrX:53584155:53584177:23:3537
14.023	0	34.5168	0	2.46	Up	0.00275512	0.39257	hsa-mir-32	hsa-mir-32	MIMAT0000090 hsa-mir-32 chr9:111808550:111808572:23:1590
9.34864	0	22.6516	0	2.42	Up	0.016756	0.39257	hsa-mir-10a	hsa-mir-10a	MIMAT0004555 hsa-mir-10a chr17:43552772:62818209:19265438:2784
15.8927	0	37.7527	0	2.38	Up	0.00241675		hsa-mir-4497	hsa-mir-4497	MIMAT0019032 hsa-mir-4497 chr12:110271156:110271173:18:2029
66.3754	0	155.326	0	2.34	Up	1.28987e-09	0.191184	hsa-mir-320c-1	hsa-mir-320c-1	MIMAT0005793 hsa-mir-320c-1 chr18:19263521:21901701:2638181:2838
385.164	0	895.279	0	2.32	Up	0		hsa-mir-378c	hsa-mir-378c	MIMAT0016847 hsa-mir-378c chr10:132760895:132760920:26:1739
43.9386	0	101.393	0	2.31	Up	1.30531e-06	0.39257	hsa-mir-320d-1	hsa-mir-320d-1	MIMAT0006764 hsa-mir-320d-1 chrX:140008335:140008354:20:3579
9.34864	0	21.573	0	2.31	Up	0.0256124	0.39257	hsa-mir-122	hsa-mir-122	MIMAT0000421 hsa-mir-122 chr18:56118321:56118343:23:2848
39.2643	0	90.6066	0	2.31	Up	4.77776e-06		hsa-mir-454	hsa-mir-454	MIMAT0003885 hsa-mir-454 chr17:43552772:62818209:19265438:2784
5079.12	0	11607.3	0	2.29	Up	0		hsa-mir-146a	hsa-mir-146a	MIMAT0000449 hsa-mir-146a chr5:159912380:159912402:23:933
34.59	0	78.7414	0	2.28	Up	2.56679e-05	4.87827e-09	hsa-mir-320e	hsa-mir-320e	MIMAT0015072 hsa-mir-320e chr19:47212549:47212567:19:3092
219.693	0	495.1	0	2.25	Up	0	0.39257	hsa-mir-425	hsa-mir-425	MIMAT0003393 hsa-mir-425 chr3:49057630:49057653:24:668
16.8276	0	37.7527	0	2.24	Up	0.00406745		hsa-mir-1296	hsa-mir-1296	MIMAT0005794 hsa-mir-1296 chr10:65132770:65132792:23:1718
396.382	0	888.807	0	2.24	Up	0		hsa-mir-378i	hsa-mir-378i	MIMAT0019074 hsa-mir-378i chr22:42319273:42319294:22:3328
100.03	0	223.28	0	2.23	Up	3.61988e-12	0.000851662	hsa-mir-138-1	hsa-mir-138-1	MIMAT0000430 hsa-mir-138-1 chr16:56892440:56892463:24:2566
12.1532	0	26.9662	0	2.22	Up	0.0163378	0.39257	hsa-mir-142	hsa-mir-142	MIMAT0000433 hsa-mir-142 chr17:43552772:62818209:19265438:2784
139.295	0	307.415	0	2.21	Up	7.77156e-16		hsa-mir-19a	hsa-mir-19a	MIMAT0000073 hsa-mir-19a chr13:92003194:92003217:24:2121
149.578	0	330.067	0	2.21	Up	1.11022e-16	0.107742	hsa-mir-19b-1	hsa-mir-19b-1	MIMAT0000074 hsa-mir-19b-1 chrX:133303711:133303734:24:3560
10.2835	0	22.6516	0	2.2	Up	0.0289229	0.00187173	hsa-mir-324	hsa-mir-324	MIMAT0000762 hsa-mir-324 chr17:7126625:7126645:21:2765
168.276	0	367.82	0	2.19	Up	0		hsa-mir-186	hsa-mir-186	MIMAT0000456 hsa-mir-186 chr1:71533362:71533384:23:258
2628.84	0	5744.89	0	2.19	Up	0		hsa-mir-29c	hsa-mir-29c	MIMAT0000681 hsa-mir-29c chr1:207975208:207975230:23:290
32.7202	0	71.1909	0	2.18	Up	0.000131406	0.39257	hsa-mir-425	hsa-mir-425	MIMAT0001343 hsa-mir-425 chr3:49057590:49057612:23:667
3167.32	0	6881.79	0	2.17	Up	0	0.237448	hsa-mir-29a	hsa-mir-29a	MIMAT0000086 hsa-mir-29a chr7:130561505:130561527:23:1252
1239.63	0	2683.68	0	2.16	Up	0	4.31177e-12	hsa-mir-181a-1	hsa-mir-181a-1	MIMAT0000256 hsa-mir-181a-1 chr9:127454760:127454783:24:1551
14.023	0	30.2022	0	2.15	Up	0.0137336	0.952046	hsa-mir-345	hsa-mir-345	MIMAT0000772 hsa-mir-345 chr14:100774214:100774236:23:2272
2024.92	0	4324.31	0	2.14	Up	0		hsa-mir-378	hsa-mir-378	MIMAT0000732 hsa-mir-378 chr5:149112431:149112452:22:928
85.0726	0	179.056	0	2.1	Up	4.84024e-09		hsa-mir-378d-1	hsa-mir-378d-1	MIMAT0018926 hsa-mir-378d-1 chr8:94928305:94928325:21:1395
16.8276	0	33.4381	0	1.99	Up	0.0179506	0	hsa-mir-146a	hsa-mir-146a	MIMAT0004608 hsa-mir-146a chr5:159912416:159912438:23:934
908.688	0	1774.38	0	1.95	Up	0		hsa-let-7d	hsa-let-7d	MIMAT0000065 hsa-let-7d chr9:96941124:96941146:23:1538
70.1148	0	135.91	0	1.94	Up	3.71467e-06		hsa-mir-197	hsa-mir-197	MIMAT0000227 hsa-mir-197 chr1:110141563:110141585:23:193
109.379	0	208.179	0	1.9	Up	2.23223e-08	0.387769	hsa-mir-106b	hsa-mir-106b	MIMAT0000680 hsa-mir-106b chr7:99691664:99691685:22:1242
124.337	0	236.224	0	1.9	Up	2.78506e-09		hsa-mir-210	hsa-mir-210	MIMAT0000267 hsa-mir-210 chr11:568110:568132:23:1875
17.7624	0	33.4381	0	1.88	Up	0.0271587	0.259821	hsa-mir-17	hsa-mir-17	MIMAT0000071 hsa-mir-17 chr13:92002910:92002932:23:2117
19.6321	0	36.6741	0	1.87	Up	0.0220351		hsa-mir-147b	hsa-mir-147b	MIMAT0004928 hsa-mir-147b chr15:45725297:45725319:23:2435
36.4597	0	65.7976	0	1.8	Up	0.00347717		hsa-mir-671	hsa-mir-671	MIMAT0003880 hsa-mir-671 chr7:150935536:150935559:24:1208
72.9194	0	131.595	0	1.8	Up	3.58954e-05	0.761878	hsa-mir-21	hsa-mir-21	MIMAT0004494 hsa-mir-21 chr17:57918673:57918694:22:2741
31.7854	0	57.1684	0	1.8	Up	0.00672101	0.729724	hsa-mir-96	hsa-mir-96	MIMAT0000095 hsa-mir-96 chr7:129414577:129414600:24:1249
22.4367	0	39.91	0	1.78	Up	0.0258871		hsa-mir-331	hsa-mir-331	MIMAT0000760 hsa-mir-331 chr12:95702257:95702278:22:2020
101.9	0	177.977	0	1.75	Up	4.74218e-06		hsa-mir-455	hsa-mir-455	MIMAT0004784 hsa-mir-455 chr9:116971768:116971789:22:1550
93.4864	0	162.876	0	1.74	Up	1.29726e-05		hsa-mir-139	hsa-mir-139	MIMAT0000250 hsa-mir-139 chr11:72326145:72326167:23:1900
642.252	0	1082.96	0	1.69	Up	0		hsa-mir-320b-1	hsa-mir-320b-1	MIMAT0005792 hsa-mir-320b-1 chr1:224444749:224444771:23:299
120.597	0	202.786	0	1.68	Up	4.34386e-06		hsa-let-7d	hsa-let-7d	MIMAT0004484 hsa-let-7d chr9:96941178:96941200:23:1539
42.0689	0	64.719	0	1.54	Up	0.0279204	0.00219364	hsa-mir-660	hsa-mir-660	MIMAT0003338 hsa-mir-660 chrX:49777865:49777887:23:3498
1307.88	0	2005.21	0	1.53	Up	0		hsa-mir-320a	hsa-mir-320a	MIMAT0000510 hsa-mir-320a chr8:22102486:22102508:23:1384
11.2184	0	1.07865	0	10.4	Down	0.00209582	0.00187292	hsa-mir-4746	hsa-mir-4746	MIMAT0019880 hsa-mir-4746 chr19:4445985:4446008:24:3021
110.314	0	14.0224	0	7.87	Down	0		hsa-mir-130b	hsa-mir-130b	MIMAT0004680 hsa-mir-130b chr22:22007606:22007627:22:3291
11.2184	0	2.1573	0	5.2	Down	0.0103957		hsa-mir-450b	hsa-mir-450b	MIMAT0004909 hsa-mir-450b chrX:133674259:133674281:23:3569
44.8735	0	9.70785	0	4.62	Down	9.59268e-07		hsa-mir-671	hsa-mir-671	MIMAT0004819 hsa-mir-671 chr7:150935575:150935596:22:1209
363.662	0	86.292	0	4.21	Down	0		hsa-mir-532	hsa-mir-532	MIMAT0002888 hsa-mir-532 chrX:49767774:49767796:23:3487
131.816	0	31.2808	0	4.21	Down	6.66134e-16		hsa-mir-224	hsa-mir-224	MIMAT0000281 hsa-mir-224 chrX:151127101:151127122:22:3600
132.751	0	32.3595	0	4.1	Down	1.22125e-15		hsa-mir-16-2	hsa-mir-16-2	MIMAT0004518 hsa-mir-16-2 chr3:160122586:160122608:23:638
114598	0	31902.1	0	3.59	Down	0		hsa-mir-100	hsa-mir-100	MIMAT0000098 hsa-mir-100 chr11:122022981:122023003:23:1917
90124.7	0	25181.1	0	3.58	Down	0	0.00106193	hsa-mir-99a	hsa-mir-99a	MIMAT0000097 hsa-mir-99a chr21:17911422:17911444:23:3220
11.2184	0	3.23595	0	3.47	Down	0.032509		hsa-mir-92a-2	hsa-mir-92a-2	MIMAT0004508 hsa-mir-92a-2 chrX:133303611:133303633:23:3559
21.5019	0	6.4719	0	3.32	Down	0.00385815	0.0586245	hsa-mir-4500	hsa-mir-4500	MIMAT0019036 hsa-mir-4500 chr13:88270924:88270941:18:2147
1711.74	0	515.595	0	3.32	Down	0	0.925556	hsa-mir-99b	hsa-mir-99b	MIMAT0000689 hsa-mir-99b chr19:52195872:52195894:23:3047
14.023	0	4.3146	0	3.25	Down	0.0212496		hsa-mir-100	hsa-mir-100	MIMAT0004512 hsa-mir-100 chr11:122022946:122022968:23:1916
336.551	0	103.55	0	3.25	Down	0	0.761878	hsa-mir-128-1	hsa-mir-128-1	MIMAT0000424 hsa-mir-128-1 chr3:35786020:35786041:22:608
81.3332	0	25.8876	0	3.14	Down	5.50005e-08	0.73764	hsa-mir-181a-2	hsa-mir-181a-2	MIMAT0004558 hsa-mir-181a-2 chr9:127454798:127454820:23:1552
401.057	0	135.91	0	2.95	Down	0		hsa-mir-335	hsa-mir-335	MIMAT0004703 hsa-mir-335 chr7:130136004:130136026:23:1204
1033.03	0	362.426	0	2.85	Down	0		hsa-mir-125a	hsa-mir-125a	MIMAT0000443 hsa-mir-125a chr19:52196522:52196546:25:3051
67.3102	0	24.8089	0	2.71	Down	7.70559e-06		hsa-mir-29b-1	hsa-mir-29b-1	MIMAT0004514 hsa-mir-29b-1 chr7:130562264:130562288:25:1255
69.18	0	25.8876	0	2.67	Down	7.3525e-06	0.39257	hsa-mir-3615	hsa-mir-3615	MIMAT0017994 hsa-mir-3615 chr17:72744803:72744824:22:2745
25.2413	0	9.70785	0	2.6	Down	0.00802734		hsa-mir-1-1	hsa-mir-1-1	MIMAT0000416 hsa-mir-1-1 chr20:61151559:61151581:23:3172
100.965	0	43.146	0	2.34	Down	1.265e-06		hsa-mir-424	hsa-mir-424	MIMAT0004749 hsa-mir-424 chrX:133680672:133680693:22:3574
190.712	0	83.056	0	2.3	Down	6.06364e-11		hsa-mir-185	hsa-mir-185	MIMAT0000455 hsa-mir-185 chr22:20020677:20020699:23:3286
2411.95	0	1098.07	0	2.2	Down	0		hsa-mir-25	hsa-mir-25	MIMAT0000081 hsa-mir-25 chr7:99691192:99691214:23:1237
198.191	0	94.9212	0	2.09	Down	1.4381e-09	0.589533	hsa-mir-484	hsa-mir-484	MIMAT0002174 hsa-mir-484 chr16:14995417:16403816:1408400:2559
83.2029	0	39.91	0	2.08	Down	9.07461e-05	0.552819	hsa-mir-361	hsa-mir-361	MIMAT0004682 hsa-mir-361 chrX:85158644:85158667:24:3551
72.9194	0	35.5954	0	2.05	Down	0.000327067		hsa-mir-99a	hsa-mir-99a	MIMAT0004511 hsa-mir-99a chr21:17911459:17911481:23:3221
37.3946	0	18.337	0	2.04	Down	0.0104797	0.39257	hsa-mir-452	hsa-mir-452	MIMAT0001635 hsa-mir-452 chrX:151128148:151128170:23:3602
28.9808	0	15.1011	0	1.92	Down	0.0363117		hsa-mir-504	hsa-mir-504	MIMAT0002875 hsa-mir-504 chrX:137749919:137749941:23:3576
5866.27	0	3185.25	0	1.84	Down	0	0.39257	hsa-mir-222	hsa-mir-222	MIMAT0000279 hsa-mir-222 chrX:45606440:45606461:22:3534
391.708	0	218.966	0	1.79	Down	2.73059e-12		hsa-mir-941-1	hsa-mir-941-1	MIMAT0004984 hsa-mir-941-1 chr20:62550849:62551235:387:3178
69.18	0	38.8314	0	1.78	Down	0.00349793	0.181803	hsa-mir-589	hsa-mir-589	MIMAT0004799 hsa-mir-589 chr7:5535502:5535524:23:1216
2391.38	0	1373.12	0	1.74	Down	0		hsa-mir-423	hsa-mir-423	MIMAT0001340 hsa-mir-423 chr17:28444150:28444173:24:2721
2208.15	0	1287.91	0	1.71	Down	0	0.39257	hsa-mir-7-1	hsa-mir-7-1	MIMAT0000252 hsa-mir-7-1 chr19:4770713:4770736:24:3023
315.984	0	185.528	0	1.7	Down	5.84061e-09		hsa-mir-584	hsa-mir-584	MIMAT0003249 hsa-mir-584 chr5:148441934:148441956:23:972
337.486	0	200.629	0	1.68	Down	3.76036e-09	0.925556	hsa-mir-92b	hsa-mir-92b	MIMAT0003218 hsa-mir-92b chr1:155165029:155165051:23:201
789.96	0	478.92	0	1.65	Down	0		hsa-mir-28	hsa-mir-28	MIMAT0004502 hsa-mir-28 chr3:188406623:188406645:23:649
10074.1	0	6197.92	0	1.63	Down	0		hsa-mir-92a-1	hsa-mir-92a-1	MIMAT0000092 hsa-mir-92a-1 chrX:133303572:133303594:23:3558
139.295	0	87.3706	0	1.59	Down	0.000574913		hsa-mir-181a-1	hsa-mir-181a-1	MIMAT0000270 hsa-mir-181a-1 chr1:198828196:198828218:23:286
Up Regulated:	63
Down Regulated:	38
Total	101

## Sheet: MCF10A exo vs MCF7 exo
Group 1:	MCF10A exosome
Group 2:	MCF7 exosome
Statistics:	Likelihood Ratio
Correction:	Benjamini and Hochberg
Data Transformation:	None
Tests:	1726
Grp1 Mean	Grp1 SEM	Grp2 Mean	Grp2 SEM	Ratio	Direction	p-value	adj. p-value	Gene Identifier	Other ID	Gene Name
1236.06	0	10774	0	8.72	Up	0		hsa-mir-1246	hsa-mir-1246	MIMAT0005898 hsa-mir-1246 chr2:114340579:208134071:93793493:496
4154.79	0	1283.28	0	3.24	Down	0		hsa-mir-200c	hsa-mir-200c	MIMAT0000617 hsa-mir-200c chr12:7072906:7072929:24:1994
49816.8	0	984.194	0	50.62	Down	0		hsa-mir-92a-1	hsa-mir-92a-1	MIMAT0000092 hsa-mir-92a-1 chrX:133303572:133303594:23:3558
18.0447	0	751.187	0	41.63	Up	0	0.0571842	hsa-mir-122	hsa-mir-122	MIMAT0000421 hsa-mir-122 chr18:56118321:56118343:23:2848
1470.64	0	632.944	0	2.32	Down	0	0	hsa-let-7a-1	hsa-let-7a-1	MIMAT0000062 hsa-let-7a-1 chr22:46508633:46508655:23:3306
1163.88	0	598.167	0	1.95	Down	7.28684e-12		hsa-let-7f-1	hsa-let-7f-1	MIMAT0000067 hsa-let-7f-1 chrX:53584205:53584227:23:3538
4948.75	0	479.925	0	10.31	Down	0	0.121913	hsa-mir-99b	hsa-mir-99b	MIMAT0000689 hsa-mir-99b chr19:52195872:52195894:23:3047
6234.44	0	462.536	0	13.48	Down	0		hsa-mir-30d	hsa-mir-30d	MIMAT0000245 hsa-mir-30d chr8:135817160:135817182:23:1415
9288.5	0	424.281	0	21.89	Down	0		hsa-mir-320a	hsa-mir-320a	MIMAT0000510 hsa-mir-320a chr8:22102486:22102508:23:1384
5363.78	0	406.893	0	13.18	Down	0		hsa-mir-30a	hsa-mir-30a	MIMAT0000087 hsa-mir-30a chr6:72113296:72113318:23:1075
4380.35	0	403.415	0	10.86	Down	0	0.216336	hsa-let-7c	hsa-let-7c	MIMAT0000064 hsa-let-7c chr21:17912159:17912181:23:3222
0.451117	0	375.593	0	832.59	Up	0		hsa-mir-3662	hsa-mir-3662	MIMAT0018083 hsa-mir-3662 chr6:135300491:135300515:25:1080
2765.35	0	319.95	0	8.64	Down	0		hsa-mir-27b	hsa-mir-27b	MIMAT0000419 hsa-mir-27b chr9:97847788:97847809:22:1544
2133.78	0	316.472	0	6.74	Down	0	6.00917e-05	hsa-let-7i	hsa-let-7i	MIMAT0000415 hsa-let-7i chr12:62997472:62997494:23:2010
6148.72	0	302.561	0	20.32	Down	0		hsa-mir-320b-1	hsa-mir-320b-1	MIMAT0005792 hsa-mir-320b-1 chr1:224444749:224444771:23:299
550.363	0	292.128	0	1.88	Down	6.23939e-06	0.244452	hsa-mir-26a-1	hsa-mir-26a-1	MIMAT0000082 hsa-mir-26a-1 chr12:58218439:58218461:23:2047
2936.77	0	271.262	0	10.83	Down	0		hsa-mir-27a	hsa-mir-27a	MIMAT0000084 hsa-mir-27a chr19:13947259:13947280:22:3080
1551.84	0	271.262	0	5.72	Down	0		hsa-mir-423	hsa-mir-423	MIMAT0004748 hsa-mir-423 chr17:28444114:28444137:24:2720
744.343	0	233.007	0	3.19	Down	0		hsa-let-7e	hsa-let-7e	MIMAT0000066 hsa-let-7e chr19:52196047:52196069:23:3049
4867.55	0	222.574	0	21.87	Down	0		hsa-let-7b	hsa-let-7b	MIMAT0000063 hsa-let-7b chr22:46509572:46509594:23:3310
8634.38	0	219.096	0	39.41	Down	0	0	hsa-mir-99a	hsa-mir-99a	MIMAT0000097 hsa-mir-99a chr21:17911422:17911444:23:3220
22.5558	0	201.708	0	8.94	Up	2.99028e-10	0.0118134	hsa-mir-451	hsa-mir-451	MIMAT0001631 hsa-mir-451 chr17:27188419:27188441:23:2775
5530.69	0	177.364	0	31.18	Down	0		hsa-mir-24-1	hsa-mir-24-1	MIMAT0000080 hsa-mir-24-1 chr19:13947101:13947123:23:3078
10465.9	0	173.886	0	60.19	Down	0		hsa-mir-100	hsa-mir-100	MIMAT0000098 hsa-mir-100 chr11:122022981:122023003:23:1917
3866.07	0	166.93	0	23.16	Down	0		hsa-mir-151	hsa-mir-151	MIMAT0000757 hsa-mir-151 chr8:141742684:141742705:22:1416
3275.11	0	166.93	0	19.62	Down	0		hsa-mir-25	hsa-mir-25	MIMAT0000081 hsa-mir-25 chr7:99691192:99691214:23:1237
387.961	0	149.542	0	2.59	Down	1.22824e-07		hsa-let-7g	hsa-let-7g	MIMAT0000414 hsa-let-7g chr3:52302350:52302372:23:672
1565.38	0	146.064	0	10.72	Down	0	0.902276	hsa-mir-148a	hsa-mir-148a	MIMAT0000243 hsa-mir-148a chr7:25989540:25989562:23:1220
2634.52	0	142.586	0	18.48	Down	0		hsa-mir-125a	hsa-mir-125a	MIMAT0000443 hsa-mir-125a chr19:52196522:52196546:25:3051
2535.28	0	128.676	0	19.7	Down	0		hsa-mir-22	hsa-mir-22	MIMAT0000077 hsa-mir-22 chr17:1617206:1617228:23:2753
699.231	0	114.765	0	6.09	Down	0	0.244452	hsa-mir-181a-1	hsa-mir-181a-1	MIMAT0000256 hsa-mir-181a-1 chr9:127454760:127454783:24:1551
1118.77	0	111.287	0	10.05	Down	0		hsa-mir-378	hsa-mir-378	MIMAT0000732 hsa-mir-378 chr5:149112431:149112452:22:928
1714.24	0	107.809	0	15.9	Down	0		hsa-mir-423	hsa-mir-423	MIMAT0001340 hsa-mir-423 chr17:28444150:28444173:24:2721
175.936	0	107.809	0	1.63	Down	0.0409267	0.244452	hsa-mir-342	hsa-mir-342	MIMAT0000753 hsa-mir-342 chr14:100576053:100576076:24:2271
31.5782	0	97.3761	0	3.08	Up	0.00332674		hsa-mir-126	hsa-mir-126	MIMAT0000445 hsa-mir-126 chr9:139565106:139565128:23:1560
3848.03	0	97.3761	0	39.52	Down	0	0.244452	hsa-mir-92b	hsa-mir-92b	MIMAT0003218 hsa-mir-92b chr1:155165029:155165051:23:201
378.938	0	97.3761	0	3.89	Down	1.33521e-11		hsa-mir-365-1	hsa-mir-365-1	MIMAT0000710 hsa-mir-365-1 chr17:29902498:29902520:23:2729
636.075	0	93.8983	0	6.77	Down	0		hsa-mir-1307	hsa-mir-1307	MIMAT0005951 hsa-mir-1307 chr10:105154056:105154078:23:1729
482.695	0	93.8983	0	5.14	Down	0		hsa-mir-181b-1	hsa-mir-181b-1	MIMAT0000257 hsa-mir-181b-1 chr9:127456005:127456028:24:1553
3676.6	0	90.4206	0	40.66	Down	0		hsa-mir-23a	hsa-mir-23a	MIMAT0000078 hsa-mir-23a chr19:13947407:13947428:22:3082
0.451117	0	86.9429	0	192.73	Up	9.01504e-08		hsa-mir-200a	hsa-mir-200a	MIMAT0000682 hsa-mir-200a chr1:1103297:1103319:23:158
1001.48	0	86.9429	0	11.52	Down	0		hsa-mir-93	hsa-mir-93	MIMAT0000093 hsa-mir-93 chr7:99691436:99691459:24:1240
383.449	0	86.9429	0	4.41	Down	5.41456e-13		hsa-mir-106b	hsa-mir-106b	MIMAT0004672 hsa-mir-106b chr7:99691623:99691645:23:1241
3189.4	0	79.9875	0	39.87	Down	0	0	hsa-mir-23b	hsa-mir-23b	MIMAT0000418 hsa-mir-23b chr9:97847548:97847569:22:1542
685.698	0	79.9875	0	8.57	Down	0		hsa-let-7d	hsa-let-7d	MIMAT0004484 hsa-let-7d chr9:96941178:96941200:23:1539
378.938	0	79.9875	0	4.74	Down	1.45106e-13		hsa-mir-103a-1	hsa-mir-103a-1	MIMAT0000101 hsa-mir-103a-1 chr20:3898189:3898212:24:3153
329.315	0	79.9875	0	4.12	Down	9.1351e-11		hsa-mir-107	hsa-mir-107	MIMAT0000104 hsa-mir-107 chr10:91352511:91352534:24:1721
225.558	0	79.9875	0	2.82	Down	1.71313e-05		hsa-mir-183	hsa-mir-183	MIMAT0000261 hsa-mir-183 chr7:129414805:129414827:23:1251
2575.88	0	69.5543	0	37.03	Down	0		hsa-mir-125b-1	hsa-mir-125b-1	MIMAT0000423 hsa-mir-125b-1 chr21:17962574:17962596:23:3223
369.916	0	69.5543	0	5.32	Down	2.26485e-14		hsa-mir-181d	hsa-mir-181d	MIMAT0002821 hsa-mir-181d chr19:13985725:13985748:24:3032
1231.55	0	66.0766	0	18.64	Down	0		hsa-mir-320c-1	hsa-mir-320c-1	MIMAT0005793 hsa-mir-320c-1 chr18:19263521:21901701:2638181:2838
509.762	0	62.5989	0	8.14	Down	0		hsa-mir-4792	hsa-mir-4792	MIMAT0019964 hsa-mir-4792 chr3:24562901:24562919:19:659
306.76	0	62.5989	0	4.9	Down	1.57357e-11		hsa-mir-128-1	hsa-mir-128-1	MIMAT0000424 hsa-mir-128-1 chr3:35786020:35786041:22:608
789.455	0	55.6435	0	14.19	Down	0	3.4519e-05	hsa-mir-30e	hsa-mir-30e	MIMAT0000692 hsa-mir-30e chr1:41220044:41220066:23:174
266.159	0	48.688	0	5.47	Down	6.13962e-11		hsa-mir-532	hsa-mir-532	MIMAT0002888 hsa-mir-532 chrX:49767774:49767796:23:3487
4.51117	0	45.2103	0	10.02	Up	0.00227001		hsa-mir-203	hsa-mir-203	MIMAT0000264 hsa-mir-203 chr14:104583807:104583829:23:2340
13.5335	0	45.2103	0	3.34	Up	0.0358035		hsa-mir-3182	hsa-mir-3182	MIMAT0015062 hsa-mir-3182 chr16:83541955:83541972:18:2576
320.293	0	45.2103	0	7.08	Down	7.10543e-15		hsa-mir-16-1	hsa-mir-16-1	MIMAT0000069 hsa-mir-16-1 chr13:50623161:50623183:23:2140
184.958	0	45.2103	0	4.09	Down	1.28365e-06		hsa-mir-98	hsa-mir-98	MIMAT0000096 hsa-mir-98 chrX:53583258:53583280:23:3536
117.29	0	38.2549	0	3.07	Down	0.00102226	0.244452	hsa-mir-484	hsa-mir-484	MIMAT0002174 hsa-mir-484 chr16:14995417:16403816:1408400:2559
0.451117	0	34.7772	0	77.09	Up	0.000722717	0.121913	hsa-mir-142	hsa-mir-142	MIMAT0000433 hsa-mir-142 chr17:43552772:62818209:19265438:2784
0.451117	0	34.7772	0	77.09	Up	0.000722717		hsa-mir-1290	hsa-mir-1290	MIMAT0005880 hsa-mir-1290 chr1:19223570:19223589:20:239
514.273	0	34.7772	0	14.79	Down	0		hsa-mir-193b	hsa-mir-193b	MIMAT0002819 hsa-mir-193b chr16:14397875:14397897:23:2557
148.869	0	34.7772	0	4.28	Down	9.1628e-06		hsa-mir-744	hsa-mir-744	MIMAT0004945 hsa-mir-744 chr17:11985227:11985249:23:2713
53768.6	0	31.2994	0	1717.88	Down	0	0	hsa-mir-205	hsa-mir-205	MIMAT0000266 hsa-mir-205 chr1:209605512:209605534:23:215
478.184	0	31.2994	0	15.28	Down	0	0.244452	hsa-mir-320d-1	hsa-mir-320d-1	MIMAT0006764 hsa-mir-320d-1 chrX:140008335:140008354:20:3579
162.402	0	31.2994	0	5.19	Down	5.35559e-07	0.000182269	hsa-mir-3615	hsa-mir-3615	MIMAT0017994 hsa-mir-3615 chr17:72744803:72744824:22:2745
360.894	0	27.8217	0	12.97	Down	0		hsa-mir-29a	hsa-mir-29a	MIMAT0000086 hsa-mir-29a chr7:130561505:130561527:23:1252
288.715	0	27.8217	0	10.38	Down	6.66134e-16		hsa-mir-29c	hsa-mir-29c	MIMAT0000681 hsa-mir-29c chr1:207975208:207975230:23:290
144.357	0	27.8217	0	5.19	Down	2.28524e-06		hsa-mir-197	hsa-mir-197	MIMAT0000227 hsa-mir-197 chr1:110141563:110141585:23:193
94.7346	0	27.8217	0	3.41	Down	0.00164192		hsa-mir-140	hsa-mir-140	MIMAT0004597 hsa-mir-140 chr16:69967046:69967067:22:2569
67.6675	0	27.8217	0	2.43	Down	0.0364908	5.25205e-05	hsa-mir-10b	hsa-mir-10b	MIMAT0000254 hsa-mir-10b chr2:177015058:177015081:24:452
67.6675	0	27.8217	0	2.43	Down	0.0364908		hsa-mir-1260b	hsa-mir-1260b	MIMAT0015041 hsa-mir-1260b chr11:96074612:96074631:20:1865
446.606	0	24.344	0	18.35	Down	0		hsa-mir-320e	hsa-mir-320e	MIMAT0015072 hsa-mir-320e chr19:47212549:47212567:19:3092
230.07	0	24.344	0	9.45	Down	1.45406e-12	0.742955	hsa-mir-361	hsa-mir-361	MIMAT0000703 hsa-mir-361 chrX:85158684:85158706:23:3552
72.1787	0	24.344	0	2.96	Down	0.0117554		hsa-mir-10a	hsa-mir-10a	MIMAT0000253 hsa-mir-10a chr17:43552772:62818209:19265438:2784
67.6675	0	24.344	0	2.78	Down	0.0197985		hsa-mir-1180	hsa-mir-1180	MIMAT0005825 hsa-mir-1180 chr17:19247824:19247846:23:2773
103.757	0	20.8663	0	4.97	Down	8.05347e-05		hsa-mir-4516	hsa-mir-4516	MIMAT0019053 hsa-mir-4516 chr16:2183122:2183139:18:2549
4037.5	0	17.3886	0	232.19	Down	0	0.244452	hsa-mir-221	hsa-mir-221	MIMAT0000278 hsa-mir-221 chrX:45605606:45605629:24:3532
1759.36	0	17.3886	0	101.18	Down	0	0.244452	hsa-mir-222	hsa-mir-222	MIMAT0000279 hsa-mir-222 chrX:45606440:45606461:22:3534
351.871	0	17.3886	0	20.24	Down	0		hsa-mir-148b	hsa-mir-148b	MIMAT0000759 hsa-mir-148b chr12:54731063:54731085:23:2007
320.293	0	17.3886	0	18.42	Down	0		hsa-mir-28	hsa-mir-28	MIMAT0004502 hsa-mir-28 chr3:188406623:188406645:23:649
157.891	0	17.3886	0	9.08	Down	6.13742e-09		hsa-mir-99b	hsa-mir-99b	MIMAT0004678 hsa-mir-99b chr19:52195910:52195932:23:3048
94.7346	0	17.3886	0	5.45	Down	9.7288e-05	0.0571842	hsa-mir-193a	hsa-mir-193a	MIMAT0004614 hsa-mir-193a chr17:29887036:29887058:23:2724
85.7122	0	17.3886	0	4.93	Down	0.000355041		hsa-mir-760	hsa-mir-760	MIMAT0004957 hsa-mir-760 chr1:94312437:94312457:21:191
645.097	0	13.9109	0	46.37	Down	0		hsa-mir-20a	hsa-mir-20a	MIMAT0000075 hsa-mir-20a chr13:92003327:92003350:24:2122
257.137	0	13.9109	0	18.48	Down	1.11022e-16		hsa-mir-941-1	hsa-mir-941-1	MIMAT0004984 hsa-mir-941-1 chr20:62550849:62551235:387:3178
166.913	0	13.9109	0	12	Down	2.67124e-10		hsa-mir-378c	hsa-mir-378c	MIMAT0016847 hsa-mir-378c chr10:132760895:132760920:26:1739
121.802	0	13.9109	0	8.76	Down	4.11257e-07	5.72251e-06	hsa-mir-330	hsa-mir-330	MIMAT0000751 hsa-mir-330 chr19:46142265:46142288:24:3089
108.268	0	13.9109	0	7.78	Down	3.49088e-06		hsa-mir-186	hsa-mir-186	MIMAT0000456 hsa-mir-186 chr1:71533362:71533384:23:258
99.2457	0	13.9109	0	7.13	Down	1.42089e-05		hsa-mir-4485	hsa-mir-4485	MIMAT0019019 hsa-mir-4485 chr11:10529822:10529842:21:1881
85.7122	0	13.9109	0	6.16	Down	0.000112053		hsa-mir-652	hsa-mir-652	MIMAT0003322 hsa-mir-652 chrX:109298618:109298639:22:3509
49.6229	0	13.9109	0	3.57	Down	0.0193305		hsa-mir-625	hsa-mir-625	MIMAT0004808 hsa-mir-625 chr14:65937872:65937894:23:2267
49.6229	0	13.9109	0	3.57	Down	0.0193305		hsa-mir-625	hsa-mir-625	MIMAT0003294 hsa-mir-625 chr14:65937835:65937856:22:2266
135.335	0	10.4331	0	12.97	Down	8.21511e-09		hsa-mir-296	hsa-mir-296	MIMAT0000690 hsa-mir-296 chr20:57392714:57392735:22:3192
54.134	0	10.4331	0	5.19	Down	0.00379977	0.0798694	hsa-mir-23c	hsa-mir-23c	MIMAT0018000 hsa-mir-23c chrX:20035217:20035239:23:3528
45.1117	0	10.4331	0	4.32	Down	0.0141673		hsa-mir-574	hsa-mir-574	MIMAT0004795 hsa-mir-574 chr4:38869678:38869701:24:771
45.1117	0	10.4331	0	4.32	Down	0.0141673		hsa-mir-500a	hsa-mir-500a	MIMAT0002871 hsa-mir-500a chrX:49773091:49773113:23:3492
627.053	0	6.95543	0	90.15	Down	0		hsa-mir-17	hsa-mir-17	MIMAT0000070 hsa-mir-17 chr13:92002873:92002896:24:2116
554.874	0	6.95543	0	79.78	Down	0	0.864887	hsa-mir-106a	hsa-mir-106a	MIMAT0000103 hsa-mir-106a chrX:133304272:133304295:24:3567
193.98	0	6.95543	0	27.89	Down	3.475e-14	0.244452	hsa-mir-361	hsa-mir-361	MIMAT0004682 hsa-mir-361 chrX:85158644:85158667:24:3551
139.846	0	6.95543	0	20.11	Down	4.79211e-10		hsa-let-7b	hsa-let-7b	MIMAT0004482 hsa-let-7b chr22:46509626:46509648:23:3311
94.7346	0	6.95543	0	13.62	Down	1.16987e-06	0.313601	hsa-mir-4508	hsa-mir-4508	MIMAT0019045 hsa-mir-4508 chr15:22675201:28735973:6060773:2457
85.7122	0	6.95543	0	12.32	Down	5.42524e-06		hsa-mir-26b	hsa-mir-26b	MIMAT0000083 hsa-mir-26b chr2:219267381:219267402:22:464
63.1564	0	6.95543	0	9.08	Down	0.000236507		hsa-mir-125a	hsa-mir-125a	MIMAT0004602 hsa-mir-125a chr19:52196560:52196582:23:3052
54.134	0	6.95543	0	7.78	Down	0.00103553	0.013656	hsa-mir-132	hsa-mir-132	MIMAT0000426 hsa-mir-132 chr17:1953221:1953243:23:2755
49.6229	0	6.95543	0	7.13	Down	0.0021458		hsa-mir-185	hsa-mir-185	MIMAT0000455 hsa-mir-185 chr22:20020677:20020699:23:3286
45.1117	0	6.95543	0	6.49	Down	0.00441185	0	hsa-mir-193b	hsa-mir-193b	MIMAT0004767 hsa-mir-193b chr16:14397838:14397860:23:2556
378.938	0	3.47772	0	108.96	Down	0		hsa-mir-224	hsa-mir-224	ama
225.558	0	3.47772	0	64.86	Down	0	0.0805179	hsa-mir-574	hsa-mir-574	MIMAT0003239 hsa-mir-574 chr4:38869714:38869736:23:772
212.025	0	3.47772	0	60.97	Down	1.11022e-16		hsa-mir-378i	hsa-mir-378i	MIMAT0019074 hsa-mir-378i chr22:42319273:42319294:22:3328
76.6899	0	3.47772	0	22.05	Down	3.19486e-06		hsa-mir-18a	hsa-mir-18a	MIMAT0002891 hsa-mir-18a chr13:92003052:92003075:24:2119
54.134	0	3.47772	0	15.57	Down	0.000177798		hsa-mir-146b	hsa-mir-146b	MIMAT0002809 hsa-mir-146b chr10:104196278:104196300:23:1695
54.134	0	3.47772	0	15.57	Down	0.000177798		hsa-mir-335	hsa-mir-335	MIMAT0004703 hsa-mir-335 chr7:130136004:130136026:23:1204
49.6229	0	3.47772	0	14.27	Down	0.000394981	0.00252951	hsa-mir-877	hsa-mir-877	MIMAT0004949 hsa-mir-877 chr6:18572076:135560381:116988306:1050
162.402	0	0.347772	0	466.98	Down	1.0103e-14		hsa-mir-584	hsa-mir-584	MIMAT0003249 hsa-mir-584 chr5:148441934:148441956:23:972
112.779	0	0.347772	0	324.29	Down	1.12927e-10		hsa-mir-205	hsa-mir-205	MIMAT0009197 hsa-mir-205 chr1:209605549:209605570:22:216
76.6899	0	0.347772	0	220.52	Down	1.0514e-07		hsa-mir-146a	hsa-mir-146a	MIMAT0000449 hsa-mir-146a chr5:159912380:159912402:23:933
72.1787	0	0.347772	0	207.55	Down	2.48487e-07		hsa-mir-125b-1	hsa-mir-125b-1	MIMAT0004592 hsa-mir-125b-1 chr11:121970475:121970497:23:1912
72.1787	0	0.347772	0	207.55	Down	2.48487e-07	0.121913	hsa-mir-4634	hsa-mir-4634	MIMAT0019691 hsa-mir-4634 chr5:174178747:174178766:20:937
63.1564	0	0.347772	0	181.6	Down	1.39546e-06	0.244452	hsa-mir-615	hsa-mir-615	MIMAT0003283 hsa-mir-615 chr12:54427795:54427817:23:2005
63.1564	0	0.347772	0	181.6	Down	1.39546e-06		hsa-mir-15b	hsa-mir-15b	MIMAT0000417 hsa-mir-15b chr3:160122396:160122418:23:635
54.134	0	0.347772	0	155.66	Down	7.90706e-06		hsa-mir-22	hsa-mir-22	MIMAT0004495 hsa-mir-22 chr17:1617244:1617266:23:2754
54.134	0	0.347772	0	155.66	Down	7.90706e-06		hsa-mir-503	hsa-mir-503	MIMAT0002874 hsa-mir-503 chrX:133680399:133680422:24:3573
49.6229	0	0.347772	0	142.69	Down	1.89019e-05		hsa-mir-378	hsa-mir-378	MIMAT0000731 hsa-mir-378 chr5:149112393:149112415:23:927
45.1117	0	0.347772	0	129.72	Down	4.53428e-05		hsa-mir-1304	hsa-mir-1304	MIMAT0005892 hsa-mir-1304 chr11:93466888:93466910:23:1908
45.1117	0	0.347772	0	129.72	Down	4.53428e-05	0.121913	hsa-mir-34c	hsa-mir-34c	MIMAT0000686 hsa-mir-34c chr11:111384177:111384200:24:1871
45.1117	0	0.347772	0	129.72	Down	4.53428e-05		hsa-mir-4326	hsa-mir-4326	MIMAT0016888 hsa-mir-4326 chr20:61918171:61918191:21:3177
Up Regulated:	10
Down Regulated:	118
Total	128

## Sheet: MCF10A vs MDA exo
Group 1:	MCF10A Control Exosome
Group 2:	MDA-MB-231 Control Exosome
Statistics:	Likelihood Ratio
Correction:	Benjamini and Hochberg
Data Transformation:	None
Tests:	1726
Grp1 Mean	Grp1 SEM	Grp2 Mean	Grp2 SEM	Ratio	Direction	p-value	adj. p-value	Gene Identifier	Other ID	Gene Name
9527.59	0	157280	0	16.51	Up	0		hsa-mir-21	hsa-mir-21	MIMAT0000076 hsa-mir-21 chr17:57918635:57918657:23:2740
10465.9	0	31902.1	0	3.05	Up	0		hsa-mir-100	hsa-mir-100	MIMAT0000098 hsa-mir-100 chr11:122022981:122023003:23:1917
1470.64	0	30328.4	0	20.62	Up	0	0.0102647	hsa-let-7a-1	hsa-let-7a-1	MIMAT0000062 hsa-let-7a-1 chr22:46508633:46508655:23:3306
1163.88	0	29759.9	0	25.57	Up	0		hsa-let-7f-1	hsa-let-7f-1	MIMAT0000067 hsa-let-7f-1 chrX:53584205:53584227:23:3538
8634.38	0	25181.1	0	2.92	Up	0	0	hsa-mir-99a	hsa-mir-99a	MIMAT0000097 hsa-mir-99a chr21:17911422:17911444:23:3220
5363.78	0	17758.9	0	3.31	Up	0		hsa-mir-30a	hsa-mir-30a	MIMAT0000087 hsa-mir-30a chr6:72113296:72113318:23:1075
6234.44	0	14648.1	0	2.35	Up	0		hsa-mir-30d	hsa-mir-30d	MIMAT0000245 hsa-mir-30d chr8:135817160:135817182:23:1415
4380.35	0	13908.1	0	3.18	Up	0	0.557619	hsa-let-7c	hsa-let-7c	MIMAT0000064 hsa-let-7c chr21:17912159:17912181:23:3222
744.343	0	12747.5	0	17.13	Up	0		hsa-let-7e	hsa-let-7e	MIMAT0000066 hsa-let-7e chr19:52196047:52196069:23:3049
789.455	0	12061.5	0	15.28	Up	0	0	hsa-mir-30e	hsa-mir-30e	MIMAT0000692 hsa-mir-30e chr1:41220044:41220066:23:174
76.6899	0	11607.3	0	151.35	Up	0		hsa-mir-146a	hsa-mir-146a	MIMAT0000449 hsa-mir-146a chr5:159912380:159912402:23:933
2133.78	0	11003.3	0	5.16	Up	0	0.0319424	hsa-let-7i	hsa-let-7i	MIMAT0000415 hsa-let-7i chr12:62997472:62997494:23:2010
387.961	0	8518.1	0	21.96	Up	0		hsa-let-7g	hsa-let-7g	MIMAT0000414 hsa-let-7g chr3:52302350:52302372:23:672
360.894	0	6881.79	0	19.07	Up	0	0.557619	hsa-mir-29a	hsa-mir-29a	MIMAT0000086 hsa-mir-29a chr7:130561505:130561527:23:1252
4037.5	0	6389.92	0	1.58	Up	0	0.557619	hsa-mir-221	hsa-mir-221	MIMAT0000278 hsa-mir-221 chrX:45605606:45605629:24:3532
49816.8	0	6197.92	0	8.04	Down	0		hsa-mir-92a-1	hsa-mir-92a-1	MIMAT0000092 hsa-mir-92a-1 chrX:133303572:133303594:23:3558
288.715	0	5744.89	0	19.9	Up	0		hsa-mir-29c	hsa-mir-29c	MIMAT0000681 hsa-mir-29c chr1:207975208:207975230:23:290
2765.35	0	5281.07	0	1.91	Up	0		hsa-mir-27b	hsa-mir-27b	MIMAT0000419 hsa-mir-27b chr9:97847788:97847809:22:1544
2936.77	0	4419.23	0	1.5	Up	0	3.03132e-14	hsa-mir-27a	hsa-mir-27a	MIMAT0000084 hsa-mir-27a chr19:13947259:13947280:22:3080
645.097	0	4363.14	0	6.76	Up	0		hsa-mir-20a	hsa-mir-20a	MIMAT0000075 hsa-mir-20a chr13:92003327:92003350:24:2122
1118.77	0	4324.31	0	3.87	Up	0		hsa-mir-378	hsa-mir-378	MIMAT0000732 hsa-mir-378 chr5:149112431:149112452:22:928
378.938	0	4106.42	0	10.84	Up	0		hsa-mir-103a-1	hsa-mir-103a-1	MIMAT0000101 hsa-mir-103a-1 chr20:3898189:3898212:24:3153
550.363	0	3701.93	0	6.73	Up	0	0.485349	hsa-mir-26a-1	hsa-mir-26a-1	MIMAT0000082 hsa-mir-26a-1 chr12:58218439:58218461:23:2047
5530.69	0	3464.62	0	1.6	Down	0		hsa-mir-24-1	hsa-mir-24-1	MIMAT0000080 hsa-mir-24-1 chr19:13947101:13947123:23:3078
320.293	0	3398.83	0	10.61	Up	0		hsa-mir-16-1	hsa-mir-16-1	MIMAT0000069 hsa-mir-16-1 chr13:50623161:50623183:23:2140
329.315	0	3381.57	0	10.27	Up	0		hsa-mir-107	hsa-mir-107	MIMAT0000104 hsa-mir-107 chr10:91352511:91352534:24:1721
627.053	0	3312.53	0	5.28	Up	0		hsa-mir-17	hsa-mir-17	MIMAT0000070 hsa-mir-17 chr13:92002873:92002896:24:2116
1759.36	0	3185.25	0	1.81	Up	0	0.945917	hsa-mir-222	hsa-mir-222	MIMAT0000279 hsa-mir-222 chrX:45606440:45606461:22:3534
699.231	0	2683.68	0	3.84	Up	0	0.119905	hsa-mir-181a-1	hsa-mir-181a-1	MIMAT0000256 hsa-mir-181a-1 chr9:127454760:127454783:24:1551
1236.06	0	2181.03	0	1.76	Up	0		hsa-mir-1246	hsa-mir-1246	MIMAT0005898 hsa-mir-1246 chr2:114340579:208134071:93793493:496
3189.4	0	2076.4	0	1.54	Down	0	0.272241	hsa-mir-23b	hsa-mir-23b	MIMAT0000418 hsa-mir-23b chr9:97847548:97847569:22:1542
121.802	0	2018.15	0	16.57	Up	0		hsa-mir-30c-1	hsa-mir-30c-1	MIMAT0000244 hsa-mir-30c-1 chr6:72086704:72086727:24:1073
9288.5	0	2005.21	0	4.63	Down	0		hsa-mir-320a	hsa-mir-320a	MIMAT0000510 hsa-mir-320a chr8:22102486:22102508:23:1384
554.874	0	1972.85	0	3.56	Up	0	0.465357	hsa-mir-106a	hsa-mir-106a	MIMAT0000103 hsa-mir-106a chrX:133304272:133304295:24:3567
121.802	0	1774.38	0	14.57	Up	0		hsa-let-7d	hsa-let-7d	MIMAT0000065 hsa-let-7d chr9:96941124:96941146:23:1538
992.457	0	1546.78	0	1.56	Up	1.00732e-10	0.119905	hsa-mir-191	hsa-mir-191	MIMAT0000440 hsa-mir-191 chr3:49058103:49058126:24:670
3866.07	0	1505.8	0	2.57	Down	0		hsa-mir-151	hsa-mir-151	MIMAT0000757 hsa-mir-151 chr8:141742684:141742705:22:1416
4867.55	0	1463.73	0	3.33	Down	0		hsa-let-7b	hsa-let-7b	MIMAT0000063 hsa-let-7b chr22:46509572:46509594:23:3310
72.1787	0	1315.95	0	18.23	Up	0		hsa-mir-10a	hsa-mir-10a	MIMAT0000253 hsa-mir-10a chr17:43552772:62818209:19265438:2784
58.6452	0	1287.91	0	21.96	Up	0	0.975057	hsa-mir-7-1	hsa-mir-7-1	MIMAT0000252 hsa-mir-7-1 chr19:4770713:4770736:24:3023
3275.11	0	1098.07	0	2.98	Down	0		hsa-mir-25	hsa-mir-25	MIMAT0000081 hsa-mir-25 chr7:99691192:99691214:23:1237
94.7346	0	1082.96	0	11.43	Up	0	0.557619	hsa-mir-140	hsa-mir-140	MIMAT0004597 hsa-mir-140 chr16:69967046:69967067:22:2569
6148.72	0	1082.96	0	5.68	Down	0		hsa-mir-320b-1	hsa-mir-320b-1	MIMAT0005792 hsa-mir-320b-1 chr1:224444749:224444771:23:299
67.6675	0	1080.81	0	15.97	Up	0	0.557619	hsa-mir-10b	hsa-mir-10b	MIMAT0000254 hsa-mir-10b chr2:177015058:177015081:24:452
36.0894	0	974.021	0	26.99	Up	0		hsa-mir-30a	hsa-mir-30a	MIMAT0000088 hsa-mir-30a chr6:72113255:72113277:23:1074
36.0894	0	956.762	0	26.51	Up	0		hsa-mir-30b	hsa-mir-30b	MIMAT0000420 hsa-mir-30b chr8:135812811:135812833:23:1413
166.913	0	895.279	0	5.36	Up	0		hsa-mir-378c	hsa-mir-378c	MIMAT0016847 hsa-mir-378c chr10:132760895:132760920:26:1739
212.025	0	888.807	0	4.19	Up	0		hsa-mir-378i	hsa-mir-378i	MIMAT0019074 hsa-mir-378i chr22:42319273:42319294:22:3328
31.5782	0	784.178	0	24.83	Up	0	0.485349	hsa-mir-126	hsa-mir-126	MIMAT0000445 hsa-mir-126 chr9:139565106:139565128:23:1560
482.695	0	766.92	0	1.59	Up	2.31899e-06		hsa-mir-181b-1	hsa-mir-181b-1	MIMAT0000257 hsa-mir-181b-1 chr9:127456005:127456028:24:1553
135.335	0	695.729	0	5.14	Up	0	0.798577	hsa-mir-182	hsa-mir-182	MIMAT0000259 hsa-mir-182 chr7:129410285:129410309:25:1247
9.02234	0	694.65	0	76.99	Up	0		hsa-mir-221	hsa-mir-221	MIMAT0004568 hsa-mir-221 chrX:45605647:45605669:23:3533
36.0894	0	604.044	0	16.74	Up	0		hsa-mir-30e	hsa-mir-30e	MIMAT0000693 hsa-mir-30e chr1:41220086:41220108:23:175
4948.75	0	515.595	0	9.6	Down	0	0.485349	hsa-mir-99b	hsa-mir-99b	MIMAT0000689 hsa-mir-99b chr19:52195872:52195894:23:3047
166.913	0	495.1	0	2.97	Up	1.02918e-13	0	hsa-mir-425	hsa-mir-425	MIMAT0003393 hsa-mir-425 chr3:49057630:49057653:24:668
1551.84	0	458.426	0	3.39	Down	0	4.8411e-06	hsa-mir-423	hsa-mir-423	MIMAT0004748 hsa-mir-423 chr17:28444114:28444137:24:2720
54.134	0	454.112	0	8.39	Up	0		hsa-mir-146b	hsa-mir-146b	MIMAT0002809 hsa-mir-146b chr10:104196278:104196300:23:1695
225.558	0	428.224	0	1.9	Up	3.51973e-06		hsa-mir-183	hsa-mir-183	MIMAT0000261 hsa-mir-183 chr7:129414805:129414827:23:1251
54.134	0	392.629	0	7.25	Up	0	0	hsa-mir-101-1	hsa-mir-101-1	MIMAT0000099 hsa-mir-101-1 chr9:4850346:4850367:22:1521
108.268	0	367.82	0	3.4	Up	3.94618e-12		hsa-mir-186	hsa-mir-186	MIMAT0000456 hsa-mir-186 chr1:71533362:71533384:23:258
2634.52	0	362.426	0	7.27	Down	0		hsa-mir-125a	hsa-mir-125a	MIMAT0000443 hsa-mir-125a chr19:52196522:52196546:25:3051
45.1117	0	345.168	0	7.65	Up	0	0	hsa-mir-34c	hsa-mir-34c	MIMAT0000686 hsa-mir-34c chr11:111384177:111384200:24:1871
184.958	0	344.089	0	1.86	Up	5.12715e-05		hsa-mir-98	hsa-mir-98	MIMAT0000096 hsa-mir-98 chrX:53583258:53583280:23:3536
0.451117	0	334.381	0	741.23	Up	0		hsa-mir-29b-1	hsa-mir-29b-1	MIMAT0000100 hsa-mir-29b-1 chr7:130562224:130562247:24:1254
13.5335	0	330.067	0	24.39	Up	0	0.485349	hsa-mir-19b-1	hsa-mir-19b-1	MIMAT0000074 hsa-mir-19b-1 chrX:133303711:133303734:24:3560
63.1564	0	327.91	0	5.19	Up	4.21885e-15		hsa-mir-15b	hsa-mir-15b	MIMAT0000417 hsa-mir-15b chr3:160122396:160122418:23:635
9.02234	0	307.415	0	34.07	Up	0		hsa-mir-19a	hsa-mir-19a	MIMAT0000073 hsa-mir-19a chr13:92003194:92003217:24:2121
40.6005	0	303.101	0	7.47	Up	1.11022e-16	0.485349	hsa-mir-192	hsa-mir-192	MIMAT0000222 hsa-mir-192 chr11:64658673:64658694:22:1892
509.762	0	292.314	0	1.74	Down	1.9257e-06		hsa-mir-4792	hsa-mir-4792	MIMAT0019964 hsa-mir-4792 chr3:24562901:24562919:19:659
85.7122	0	282.606	0	3.3	Up	2.1803e-09		hsa-mir-26b	hsa-mir-26b	MIMAT0000083 hsa-mir-26b chr2:219267381:219267402:22:464
636.075	0	273.977	0	2.32	Down	2.54241e-14		hsa-mir-1307	hsa-mir-1307	MIMAT0005951 hsa-mir-1307 chr10:105154056:105154078:23:1729
1565.38	0	251.325	0	6.23	Down	0	0.00602463	hsa-mir-148a	hsa-mir-148a	MIMAT0000243 hsa-mir-148a chr7:25989540:25989562:23:1220
9.02234	0	236.224	0	26.18	Up	0		hsa-mir-210	hsa-mir-210	MIMAT0000267 hsa-mir-210 chr11:568110:568132:23:1875
0.451117	0	223.28	0	494.95	Up	0	0	hsa-mir-138-1	hsa-mir-138-1	MIMAT0000430 hsa-mir-138-1 chr16:56892440:56892463:24:2566
9.02234	0	208.179	0	23.07	Up	2.22045e-16	0.126302	hsa-mir-106b	hsa-mir-106b	MIMAT0000680 hsa-mir-106b chr7:99691664:99691685:22:1242
685.698	0	202.786	0	3.38	Down	0		hsa-let-7d	hsa-let-7d	MIMAT0004484 hsa-let-7d chr9:96941178:96941200:23:1539
3848.03	0	200.629	0	19.18	Down	0	0	hsa-mir-92b	hsa-mir-92b	MIMAT0003218 hsa-mir-92b chr1:155165029:155165051:23:201
22.5558	0	179.056	0	7.94	Up	7.23122e-11		hsa-mir-378d-1	hsa-mir-378d-1	MIMAT0018926 hsa-mir-378d-1 chr8:94928305:94928325:21:1395
67.6675	0	179.056	0	2.65	Up	3.5457e-05	0.557619	hsa-mir-339	hsa-mir-339	MIMAT0000764 hsa-mir-339 chr7:1062624:1062647:24:1211
0.451117	0	177.977	0	394.53	Up	0		hsa-mir-455	hsa-mir-455	MIMAT0004784 hsa-mir-455 chr9:116971768:116971789:22:1550
18.0447	0	162.876	0	9.03	Up	1.72569e-10		hsa-mir-139	hsa-mir-139	MIMAT0000250 hsa-mir-139 chr11:72326145:72326167:23:1900
40.6005	0	161.797	0	3.99	Up	6.49138e-07		hsa-mir-27a	hsa-mir-27a	MIMAT0004501 hsa-mir-27a chr19:13947299:13947321:23:3081
1231.55	0	155.326	0	7.93	Down	0	0.307145	hsa-mir-320c-1	hsa-mir-320c-1	MIMAT0005793 hsa-mir-320c-1 chr18:19263521:21901701:2638181:2838
9.02234	0	144.539	0	16.02	Up	4.9696e-11		hsa-mir-30c-2	hsa-mir-30c-2	MIMAT0004550 hsa-mir-30c-2 chr6:72086665:72086687:23:1072
22.5558	0	139.146	0	6.17	Up	6.98084e-08		hsa-mir-629	hsa-mir-629	MIMAT0004810 hsa-mir-629 chr15:70371764:70371785:22:2478
0.451117	0	138.067	0	306.06	Up	1.27898e-13		hsa-mir-3607	hsa-mir-3607	MIMAT0017985 hsa-mir-3607 chr5:85916365:85916385:21:915
54.134	0	135.91	0	2.51	Up	0.000540384		hsa-mir-335	hsa-mir-335	MIMAT0004703 hsa-mir-335 chr7:130136004:130136026:23:1204
4.51117	0	131.595	0	29.17	Up	3.3081e-11	3.18516e-06	hsa-mir-21	hsa-mir-21	MIMAT0004494 hsa-mir-21 chr17:57918673:57918694:22:2741
0.451117	0	126.202	0	279.75	Up	1.41176e-12		hsa-mir-455	hsa-mir-455	MIMAT0003150 hsa-mir-455 chr9:116971730:116971752:23:1549
36.0894	0	121.887	0	3.38	Up	6.83695e-05	0	hsa-mir-769	hsa-mir-769	MIMAT0003886 hsa-mir-769 chr19:46522220:46522242:23:3040
9.02234	0	119.73	0	13.27	Up	5.30476e-09		hsa-mir-4521	hsa-mir-4521	MIMAT0019058 hsa-mir-4521 chr17:8090267:8090289:23:2711
22.5558	0	116.494	0	5.16	Up	3.01687e-06		hsa-mir-28	hsa-mir-28	MIMAT0000085 hsa-mir-28 chr3:188406583:188406605:23:648
0.451117	0	105.708	0	234.32	Up	9.03196e-11		hsa-mir-140	hsa-mir-140	MIMAT0000431 hsa-mir-140 chr16:69967007:69967029:23:2568
306.76	0	103.55	0	2.96	Down	7.5659e-11	0.485349	hsa-mir-128-1	hsa-mir-128-1	MIMAT0000424 hsa-mir-128-1 chr3:35786020:35786041:22:608
478.184	0	101.393	0	4.72	Down	0	0.557619	hsa-mir-320d-1	hsa-mir-320d-1	MIMAT0006764 hsa-mir-320d-1 chrX:140008335:140008354:20:3579
0.451117	0	90.6066	0	200.85	Up	1.95543e-09		hsa-mir-454	hsa-mir-454	MIMAT0003885 hsa-mir-454 chr17:43552772:62818209:19265438:2784
4.51117	0	90.6066	0	20.08	Up	9.69182e-08	0.675889	hsa-mir-340	hsa-mir-340	MIMAT0004692 hsa-mir-340 chr5:179442359:179442381:23:982
13.5335	0	87.3706	0	6.46	Up	1.51553e-05		hsa-mir-181a-1	hsa-mir-181a-1	MIMAT0000270 hsa-mir-181a-1 chr1:198828196:198828218:23:286
266.159	0	86.292	0	3.08	Down	4.39195e-10		hsa-mir-532	hsa-mir-532	MIMAT0002888 hsa-mir-532 chrX:49767774:49767796:23:3487
514.273	0	80.8987	0	6.36	Down	0		hsa-mir-193b	hsa-mir-193b	MIMAT0002819 hsa-mir-193b chr16:14397875:14397897:23:2557
4.51117	0	78.7414	0	17.45	Up	9.64893e-07		hsa-mir-18a	hsa-mir-18a	MIMAT0000072 hsa-mir-18a chr13:92003011:92003034:24:2118
36.0894	0	78.7414	0	2.18	Up	0.0201115		hsa-mir-151	hsa-mir-151	MIMAT0004697 hsa-mir-151 chr8:141742720:141742741:22:1417
446.606	0	78.7414	0	5.67	Down	0	0.832279	hsa-mir-320e	hsa-mir-320e	MIMAT0015072 hsa-mir-320e chr19:47212549:47212567:19:3092
9.02234	0	72.2695	0	8.01	Up	3.35733e-05		hsa-mir-194-1	hsa-mir-194-1	MIMAT0000460 hsa-mir-194-1 chr11:64658874:64658896:23:1894
9.02234	0	71.1909	0	7.89	Up	4.07859e-05		hsa-mir-15a	hsa-mir-15a	MIMAT0000068 hsa-mir-15a chr13:50623301:50623323:23:2142
13.5335	0	70.1122	0	5.18	Up	0.000287341		hsa-mir-3182	hsa-mir-3182	MIMAT0015062 hsa-mir-3182 chr16:83541955:83541972:18:2576
225.558	0	70.1122	0	3.22	Down	3.41297e-09	0.126302	hsa-mir-574	hsa-mir-574	MIMAT0003239 hsa-mir-574 chr4:38869714:38869736:23:772
157.891	0	70.1122	0	2.25	Down	0.000232536		hsa-mir-99b	hsa-mir-99b	MIMAT0004678 hsa-mir-99b chr19:52195910:52195932:23:3048
13.5335	0	69.0336	0	5.1	Up	0.000344163		hsa-mir-152	hsa-mir-152	MIMAT0000438 hsa-mir-152 chr17:43552772:62818209:19265438:2784
4.51117	0	66.8763	0	14.82	Up	9.52403e-06		hsa-mir-18b	hsa-mir-18b	MIMAT0001412 hsa-mir-18b chrX:133304112:133304135:24:3565
4.51117	0	65.7976	0	14.59	Up	1.17217e-05		hsa-mir-671	hsa-mir-671	MIMAT0003880 hsa-mir-671 chr7:150935536:150935559:24:1208
31.5782	0	64.719	0	2.05	Up	0.0484169	0.149101	hsa-mir-660	hsa-mir-660	MIMAT0003338 hsa-mir-660 chrX:49777865:49777887:23:3498
18.0447	0	62.5617	0	3.47	Up	0.00381828		hsa-mir-130a	hsa-mir-130a	MIMAT0000425 hsa-mir-130a chr11:57408726:57408748:23:1851
27.067	0	59.3257	0	2.19	Up	0.0427073	1.0601e-09	hsa-mir-151b	hsa-mir-151b	MIMAT0010214 hsa-mir-151b chr14:100575773:100575791:19:2360
121.802	0	58.2471	0	2.09	Down	0.00288047	0.00392983	hsa-mir-330	hsa-mir-330	MIMAT0000751 hsa-mir-330 chr19:46142265:46142288:24:3089
0.451117	0	56.0898	0	124.34	Up	2.33618e-06		hsa-mir-9-1	hsa-mir-9-1	MIMAT0000441 hsa-mir-9-1 chr15:89911264:89911287:24:2449
13.5335	0	53.9325	0	3.99	Up	0.00406734		hsa-mir-3687	hsa-mir-3687	MIMAT0018115 hsa-mir-3687 chr21:9826238:9826262:25:3219
4.51117	0	51.7752	0	11.48	Up	0.000172528		hsa-mir-374a	hsa-mir-374a	MIMAT0000727 hsa-mir-374a chrX:73507158:73507180:23:3546
230.07	0	47.4606	0	4.85	Down	9.34808e-14	0	hsa-mir-361	hsa-mir-361	MIMAT0000703 hsa-mir-361 chrX:85158684:85158706:23:3552
0.451117	0	44.2246	0	98.03	Up	2.75467e-05	0.149101	hsa-mir-29a	hsa-mir-29a	MIMAT0004503 hsa-mir-29a chr7:130561543:130561565:23:1253
4.51117	0	43.146	0	9.56	Up	0.000892072		hsa-mir-424	hsa-mir-424	MIMAT0004749 hsa-mir-424 chrX:133680672:133680693:22:3574
0.451117	0	42.0673	0	93.25	Up	4.32657e-05		hsa-mir-126	hsa-mir-126	MIMAT0000444 hsa-mir-126 chr9:139565069:139565090:22:1559
85.7122	0	40.9887	0	2.09	Down	0.0124189	0.340823	hsa-mir-652	hsa-mir-652	MIMAT0003322 hsa-mir-652 chrX:109298618:109298639:22:3509
193.98	0	39.91	0	4.86	Down	7.46203e-12	0.0820096	hsa-mir-361	hsa-mir-361	MIMAT0004682 hsa-mir-361 chrX:85158644:85158667:24:3551
4.51117	0	37.7527	0	8.37	Up	0.00247523		hsa-mir-1296	hsa-mir-1296	MIMAT0005794 hsa-mir-1296 chr10:65132770:65132792:23:1718
4.51117	0	36.6741	0	8.13	Up	0.00303355		hsa-mir-147b	hsa-mir-147b	MIMAT0004928 hsa-mir-147b chr15:45725297:45725319:23:2435
0.451117	0	35.5954	0	78.91	Up	0.000168817		hsa-mir-99a	hsa-mir-99a	MIMAT0004511 hsa-mir-99a chr21:17911459:17911481:23:3221
4.51117	0	34.5168	0	7.65	Up	0.00455271	0	hsa-mir-32	hsa-mir-32	MIMAT0000090 hsa-mir-32 chr9:111808550:111808572:23:1590
0.451117	0	33.4381	0	74.12	Up	0.000266511		hsa-mir-362	hsa-mir-362	MIMAT0000705 hsa-mir-362 chrX:49773577:49773601:25:3493
0.451117	0	33.4381	0	74.12	Up	0.000266511	0.485349	hsa-mir-146a	hsa-mir-146a	MIMAT0004608 hsa-mir-146a chr5:159912416:159912438:23:934
0.451117	0	33.4381	0	74.12	Up	0.000266511		hsa-mir-142	hsa-mir-142	MIMAT0000434 hsa-mir-142 chr17:43552772:62818209:19265438:2784
0.451117	0	33.4381	0	74.12	Up	0.000266511	0.485349	hsa-mir-17	hsa-mir-17	MIMAT0000071 hsa-mir-17 chr13:92002910:92002932:23:2117
9.02234	0	33.4381	0	3.71	Up	0.0287344		hsa-mir-24-2	hsa-mir-24-2	MIMAT0004497 hsa-mir-24-2 chr19:13947138:13947160:23:3079
4.51117	0	32.3595	0	7.17	Up	0.00682468		hsa-mir-218-1	hsa-mir-218-1	MIMAT0000275 hsa-mir-218-1 chr5:168195214:168195235:22:976
0.451117	0	31.2808	0	69.34	Up	0.000421441	0.149101	hsa-mir-424	hsa-mir-424	MIMAT0001341 hsa-mir-424 chrX:133680708:133680730:23:3575
378.938	0	31.2808	0	12.11	Down	0		hsa-mir-224	hsa-mir-224	MIMAT0000281 hsa-mir-224 chrX:151127101:151127122:22:3600
175.936	0	30.2022	0	5.83	Down	2.2341e-12	0.557619	hsa-mir-342	hsa-mir-342	MIMAT0000753 hsa-mir-342 chr14:100576053:100576076:24:2271
139.846	0	30.2022	0	4.63	Down	1.27321e-08		hsa-let-7b	hsa-let-7b	MIMAT0004482 hsa-let-7b chr22:46509626:46509648:23:3311
0.451117	0	28.0449	0	62.17	Up	0.000841084	0.340823	hsa-mir-30d	hsa-mir-30d	MIMAT0004551 hsa-mir-30d chr8:135817120:135817142:23:1414
378.938	0	28.0449	0	13.51	Down	0		hsa-mir-365-1	hsa-mir-365-1	MIMAT0000710 hsa-mir-365-1 chr17:29902498:29902520:23:2729
0.451117	0	26.9662	0	59.78	Up	0.00106011	0.557619	hsa-mir-20b	hsa-mir-20b	MIMAT0001413 hsa-mir-20b chrX:133303878:133303901:24:3563
0.451117	0	26.9662	0	59.78	Up	0.00106011	0.894062	hsa-mir-142	hsa-mir-142	MIMAT0000433 hsa-mir-142 chr17:43552772:62818209:19265438:2784
4.51117	0	25.8876	0	5.74	Up	0.0227956		hsa-mir-130b	hsa-mir-130b	MIMAT0000691 hsa-mir-130b chr22:22007644:22007666:23:3292
4.51117	0	25.8876	0	5.74	Up	0.0227956	0.557619	hsa-mir-335	hsa-mir-335	MIMAT0000765 hsa-mir-335 chr7:130135968:130135991:24:1203
162.402	0	25.8876	0	6.27	Down	4.2919e-12	0.485349	hsa-mir-3615	hsa-mir-3615	MIMAT0017994 hsa-mir-3615 chr17:72744803:72744824:22:2745
0.451117	0	24.8089	0	54.99	Up	0.00168731		hsa-mir-29b-1	hsa-mir-29b-1	MIMAT0004514 hsa-mir-29b-1 chr7:130562264:130562288:25:1255
4.51117	0	24.8089	0	5.5	Up	0.0278297		hsa-mir-147	hsa-mir-147	MIMAT0000251 hsa-mir-147 chr9:123007261:123007281:21:1592
0.451117	0	23.7303	0	52.6	Up	0.00213094		hsa-mir-1275	hsa-mir-1275	MIMAT0005929 hsa-mir-1275 chr6:33967793:33967810:18:1066
0.451117	0	23.7303	0	52.6	Up	0.00213094		hsa-mir-222	hsa-mir-222	MIMAT0004569 hsa-mir-222 chrX:45606477:45606499:23:3535
0.451117	0	23.7303	0	52.6	Up	0.00213094		hsa-mir-324	hsa-mir-324	MIMAT0000761 hsa-mir-324 chr17:7126659:7126682:24:2766
0.451117	0	22.6516	0	50.21	Up	0.0026933	0.557619	hsa-mir-10a	hsa-mir-10a	MIMAT0004555 hsa-mir-10a chr17:43552772:62818209:19265438:2784
4154.79	0	21.573	0	192.59	Down	0		hsa-mir-200c	hsa-mir-200c	MIMAT0000617 hsa-mir-200c chr12:7072906:7072929:24:1994
0.451117	0	20.4943	0	45.43	Up	0.00431363	0.272241	hsa-mir-500a	hsa-mir-500a	MIMAT0004773 hsa-mir-500a chrX:49773052:49773075:24:3491
0.451117	0	20.4943	0	45.43	Up	0.00431363		hsa-mir-500b	hsa-mir-500b	MIMAT0016925 hsa-mir-500b chrX:49775291:49775309:19:3497
0.451117	0	20.4943	0	45.43	Up	0.00431363		hsa-mir-27b	hsa-mir-27b	MIMAT0004588 hsa-mir-27b chr9:97847746:97847768:23:1543
103.757	0	19.4157	0	5.34	Down	1.86119e-07		hsa-mir-4516	hsa-mir-4516	MIMAT0019053 hsa-mir-4516 chr16:2183122:2183139:18:2549
94.7346	0	19.4157	0	4.88	Down	1.63395e-06	0	hsa-mir-4508	hsa-mir-4508	MIMAT0019045 hsa-mir-4508 chr15:22675201:28735973:6060773:2457
0.451117	0	18.337	0	40.65	Up	0.00693674	0.557619	hsa-mir-589	hsa-mir-589	MIMAT0003256 hsa-mir-589 chr7:5535463:5535487:25:1215
342.849	0	18.337	0	18.7	Down	0		hsa-mir-200b	hsa-mir-200b	MIMAT0000318 hsa-mir-200b chr1:1102541:1102563:23:156
0.451117	0	17.2584	0	38.26	Up	0.00881221		hsa-let-7a-2	hsa-let-7a-2	MIMAT0010195 hsa-let-7a-2 chr11:122017229:122017251:23:1914
0.451117	0	17.2584	0	38.26	Up	0.00881221		hsa-mir-378f	hsa-mir-378f	MIMAT0018932 hsa-mir-378f chr1:24255612:24255632:21:169
0.451117	0	14.0224	0	31.08	Up	0.0182275		hsa-mir-4443	hsa-mir-4443	MIMAT0018961 hsa-mir-4443 chr3:48238063:48238080:18:616
0.451117	0	14.0224	0	31.08	Up	0.0182275	0.485349	hsa-mir-148b	hsa-mir-148b	MIMAT0004699 hsa-mir-148b chr12:54731025:54731047:23:2006
0.451117	0	14.0224	0	31.08	Up	0.0182275		hsa-mir-1287	hsa-mir-1287	MIMAT0005878 hsa-mir-1287 chr10:100155026:100155048:23:1725
63.1564	0	14.0224	0	4.5	Down	0.000160241	0.423266	hsa-mir-125a	hsa-mir-125a	MIMAT0004602 hsa-mir-125a chr19:52196560:52196582:23:3052
49.6229	0	12.9438	0	3.83	Down	0.0020555	0.168697	hsa-mir-877	hsa-mir-877	MIMAT0004949 hsa-mir-877 chr6:18572076:135560381:116988306:1050
0.451117	0	11.8651	0	26.3	Up	0.0298729	2.48166e-09	hsa-mir-629	hsa-mir-629	MIMAT0003298 hsa-mir-629 chr15:70371724:70371746:23:2477
0.451117	0	11.8651	0	26.3	Up	0.0298729		hsa-mir-29c	hsa-mir-29c	MIMAT0004673 hsa-mir-29c chr1:207975246:207975268:23:291
0.451117	0	11.8651	0	26.3	Up	0.0298729	0.611454	hsa-mir-542	hsa-mir-542	MIMAT0003389 hsa-mir-542 chrX:133675392:133675414:23:3571
0.451117	0	10.7865	0	23.91	Up	0.0383866		hsa-mir-1262	hsa-mir-1262	MIMAT0005914 hsa-mir-1262 chr1:68649257:68649279:23:256
0.451117	0	10.7865	0	23.91	Up	0.0383866		hsa-mir-181c	hsa-mir-181c	MIMAT0004559 hsa-mir-181c chr19:13985578:13985600:23:3031
99.2457	0	8.6292	0	11.5	Down	1.50236e-10		hsa-mir-4485	hsa-mir-4485	MIMAT0019019 hsa-mir-4485 chr11:10529822:10529842:21:1881
94.7346	0	7.55055	0	12.55	Down	1.85791e-10	0.000959829	hsa-mir-193a	hsa-mir-193a	MIMAT0004614 hsa-mir-193a chr17:29887036:29887058:23:2724
67.6675	0	7.55055	0	8.96	Down	6.23898e-07		hsa-mir-1260b	hsa-mir-1260b	MIMAT0015041 hsa-mir-1260b chr11:96074612:96074631:20:1865
72.1787	0	5.39325	0	13.38	Down	1.76367e-08	4.77242e-11	hsa-mir-4634	hsa-mir-4634	MIMAT0019691 hsa-mir-4634 chr5:174178747:174178766:20:937
85.7122	0	4.3146	0	19.87	Down	5.52902e-11		hsa-mir-760	hsa-mir-760	MIMAT0004957 hsa-mir-760 chr1:94312437:94312457:21:191
63.1564	0	3.23595	0	19.52	Down	1.98518e-08	0.149101	hsa-mir-615	hsa-mir-615	MIMAT0003283 hsa-mir-615 chr12:54427795:54427817:23:2005
45.1117	0	3.23595	0	13.94	Down	7.17586e-06	0	hsa-mir-193b	hsa-mir-193b	MIMAT0004767 hsa-mir-193b chr16:14397838:14397860:23:2556
53768.6	0	0.107865	0	498481	Down	0	0.773921	hsa-mir-205	hsa-mir-205	MIMAT0000266 hsa-mir-205 chr1:209605512:209605534:23:215
135.335	0	0.107865	0	1254.67	Down	0		hsa-mir-296	hsa-mir-296	MIMAT0000690 hsa-mir-296 chr20:57392714:57392735:22:3192
112.779	0	0.107865	0	1045.56	Down	0		hsa-mir-205	hsa-mir-205	MIMAT0009197 hsa-mir-205 chr1:209605549:209605570:22:216
63.1564	0	0.107865	0	585.51	Down	1.14299e-11		hsa-mir-375	hsa-mir-375	MIMAT0000728 hsa-mir-375 chr2:219866368:219866390:23:500
Up Regulated:	132
Down Regulated:	50
Total	182
